# Supplementary material for: Molecular action of pyriproxyfen: Role of the Methoprene-tolerant protein in the pyriproxyfen-induced sterilization of adult female mosquitoes
Source: PLoS Negl Trop Dis. 2020 Aug 31;14(8):e0008669. doi: 10.1371/journal.pntd.0008669 (PMC7485974; doi:10.1371/journal.pntd.0008669)
Supplement: S5 Table — (XLSX) [file pntd.0008669.s014.xlsx]

## Sheet: PPF_24hPBM_Fat body
S5 Table. Differentially expressed genes in the fat body at 24 h PBM after PPF treatment
Transcript ID	Gene name	Gene description	log2 Fold-Change	padj
AAEL000001-RA			1.80812	0.00203909
AAEL000004-RA		glycosyltransferase	0.847362	0.00165713
AAEL000006-RC		phosphoenolpyruvate carboxykinase	-2.98027	3.95094e-248
AAEL000008-RA		WD and tetratricopeptide repeat protein	-1.2063	2.42938e-20
AAEL000010-RA	Rpl36-1	60S ribosomal protein L36	2.94186	0.000293218
AAEL000016-RA		Esterase AAEL000016	1.45812	3.72257e-11
AAEL000038-RA	CLIPB6	Clip-Domain Serine Protease family B.	-1.06849	1.41009e-06
AAEL000046-RA			2.24134	2.74521e-05
AAEL000080-RA		phosphoenolpyruvate carboxykinase	-2.78236	3.72131e-257
AAEL000091-RA		sumo-1-activating enzyme E1a	1.6232	1.89834e-05
AAEL000101-RA		AMP dependent coa ligase	-1.84965	3.36693e-46
AAEL000102-RB			0.965079	1.30709e-06
AAEL000119-RA		AMP dependent coa ligase	-1.59921	3.41863e-12
AAEL000147-RA		single-stranded DNA binding protein, putative	1.47916	2.59279e-20
AAEL000163-RA		mitochondrial inner membrane protein translocase, 22kD-subunit, putative	1.23626	0.00144385
AAEL000166-RA			-2.15454	0.000913345
AAEL000173-RA		chromatin assembly factor-I p150 subunit, putative	1.63655	6.74522e-11
AAEL000178-RA		ubiquinone/menaquinone biosynthesis methyltransferase	0.941386	0.00361756
AAEL000186-RA			-1.71725	2.02709e-17
AAEL000188-RA		elongase, putative	1.9742	0.000961321
AAEL000213-RA		d-amino acid oxidase	-1.29304	1.85523e-23
AAEL000215-RA		ribonuclease P, 29kD-subunit, putative	1.7004	0.000446561
AAEL000223-RA		alpha-glucosidase	2.29091	0.00172608
AAEL000227-RA	SCRB8	Class B Scavenger Receptor (CD36 domain)	-0.87654	3.12538e-16
AAEL000231-RA		oligopeptidase	1.3357	4.18707e-23
AAEL000241-RA			1.60956	1.49688e-07
AAEL000246-RA	GPRSTN	GPCR Frizzled/Smoothened Family	1.25506	0.0024642
AAEL000248-RA		GTP binding protein	-0.84046	1.19402e-07
AAEL000252-RA			-2.53953	2.11061e-56
AAEL000255-RA			-1.13031	0.00412271
AAEL000256-RA	SCRB9	Class B Scavenger Receptor (CD36 domain)	-2.10315	1.02145e-19
AAEL000258-RB		5'-nucleotidase	-1.91995	6.62478e-18
AAEL000260-RA			2.05343	0.00492587
AAEL000263-RA		Zinc finger protein jing homolog	-1.43121	8.43897e-11
AAEL000284-RA		Protein-lysine N-methyltransferase	1.99289	6.50842e-06
AAEL000294-RA			1.81768	5.15874e-32
AAEL000297-RA	mRpS25	mitochondrial ribosomal protein S25	1.35814	4.3211e-05
AAEL000311-RA			2.90495	3.96966e-40
AAEL000330-RA			2.26726	0.000414081
AAEL000370-RA		acyl-CoA oxidase	2.83033	5.78892e-102
AAEL000403-RA			2.10811	0.000354778
AAEL000406-RA			1.41667	0.00501452
AAEL000408-RA			1.11268	0.00525242
AAEL000435-RA		THO complex, putative	1.19498	0.00490377
AAEL000436-RA			2.80789	4.97799e-58
AAEL000438-RA		epoxide hydrolase	1.65124	8.47986e-19
AAEL000440-RA		DNA repair/transcription protein met18/mms19	-1.30821	5.08838e-20
AAEL000459-RA			-1.31386	2.88848e-28
AAEL000460-RA			0.818352	0.000514744
AAEL000461-RC			0.877112	0.00292796
AAEL000467-RA	mRpL49	mitochondrial ribosomal protein, L49, putative	1.28154	6.72648e-06
AAEL000486-RA		chaperonin	1.22393	1.80457e-37
AAEL000500-RA			3.91444	1.80002e-07
AAEL000530-RA		Carboxylic ester hydrolase	1.71832	4.73692e-05
AAEL000541-RB		fasciclin, putative	1.81829	1.12978e-05
AAEL000546-RA		Carboxylic ester hydrolase	2.46568	1.51046e-09
AAEL000550-RA		werner helicase interacting protein	1.13908	0.000290908
AAEL000563-RA	mosGCTL-1	C-Type Lectin (CTL) - mannose binding	1.42652	5.99379e-06
AAEL000575-RA		apyrase, putative	-0.971792	1.80041e-18
AAEL000636-RA			-0.84339	0.00105941
AAEL000641-RA		protein disulfide isomerase	-1.07562	5.19241e-05
AAEL000642-RA		alpha-amylase	-2.50841	7.37303e-44
AAEL000650-RA			1.43687	2.33759e-30
AAEL000654-RA		n-acetylgalactosaminyltransferase	1.31429	3.41139e-13
AAEL000659-RA		exosome complex exonuclease rrp43 (ribosomal RNA processing protein 43)	2.15054	7.91215e-06
AAEL000668-RA			2.27458	1.05489e-29
AAEL000674-RA		RNA m5u methyltransferase	2.40157	8.78889e-10
AAEL000677-RA		DNA-directed RNA polymerase subunit rpb8	1.76711	4.49679e-05
AAEL000692-RA		partner of sld5	1.10725	0.00859086
AAEL000699-RA			1.74857	0.000109144
AAEL000701-RA	RpL4	60S ribosomal protein L4	0.883141	0.000149141
AAEL000703-RA		glycogen phosphorylase	-1.41576	3.55615e-38
AAEL000706-RA		serine palmitoyltransferase	1.42384	4.84327e-37
AAEL000708-RA		hiv-1 rev binding protein	2.04192	1.58925e-10
AAEL000720-RA	Med11	mediator of RNA polymerase II transcription subunit 11 (Med11)	1.16553	0.00446039
AAEL000721-RA			2.31716	0.00699344
AAEL000782-RA			1.4351	0.0021078
AAEL000807-RA		tetratricopeptide repeat protein, putative	-0.949299	3.09157e-24
AAEL000815-RA			-1.07814	9.19369e-12
AAEL000822-RA		kinesin-like protein KLP68D	-1.14439	3.35421e-06
AAEL000844-RA		ad-003	1.20656	0.000316372
AAEL000853-RA		skinny hedgehog/sightless/rasp	2.04082	0.00053584
AAEL000856-RA		germ cell-less protein	-0.921201	9.45957e-15
AAEL000857-RA			-0.869385	1.02873e-05
AAEL000859-RA			6.13615	5.135e-33
AAEL000893-RA		sex-determining region y protein, sry	-2.95983	0.000348301
AAEL000903-RA	e(y)2	Enhancer of yellow 2 transcription factor	1.17511	0.00253237
AAEL000923-RA			1.37824	0.00150178
AAEL000933-RA			-1.64602	1.08296e-25
AAEL000936-RA			1.48733	0.00241955
AAEL000938-RA			1.60895	0.00171336
AAEL000940-RA			1.95681	0.000116507
AAEL000941-RA		mitochondrial inner membrane protein translocase, 8kD-subunit, putative	1.08181	5.76428e-10
AAEL000948-RA		Tetraspanin	2.65153	2.54041e-05
AAEL000961-RA			0.964487	0.00454423
AAEL000963-RA			1.43063	8.16067e-06
AAEL000973-RA			0.910613	8.69435e-16
AAEL000985-RA			-1.47871	1.40645e-33
AAEL000996-RA			1.09594	1.5984e-05
AAEL001000-RA		1-acyl-sn-glycerol-3-phosphate acyltransferase	1.82393	0.00208131
AAEL001016-RA		zinc finger protein	1.21504	0.00583091
AAEL001029-RA			1.53339	0.00220248
AAEL001036-RA		ikappab kinase complex-associated protein	1.19552	0.000182194
AAEL001037-RA		ribosomal RNA methyltransferase	3.02467	7.70442e-66
AAEL001048-RA		short-chain dehydrogenase	0.991856	0.00171872
AAEL001052-RA		heat shock protein, putative	1.90192	1.6443e-37
AAEL001061-RB	GSTD1	glutathione S-transferase (GSTD1)	0.852472	0.00292635
AAEL001065-RA			-1.02326	6.23645e-05
AAEL001077-RA	CLIPB45	Clip-Domain Serine Protease family B. Protease homologue	-3.37275	1.83797e-80
AAEL001080-RA		RNA 3' terminal phosphate cyclase	2.03986	1.09023e-09
AAEL001085-RA			1.93954	3.09741e-08
AAEL001091-RA		Malic enzyme	-1.32076	2.11022e-12
AAEL001092-RA		udp-glucose pyrophosphatase	1.40431	0.00181247
AAEL001098-RA		clip-domain serine protease, putative	-2.0429	2.25272e-25
AAEL001103-RA		prefoldin, subunit, putative	1.3455	1.77051e-08
AAEL001104-RA			0.902207	1.62037e-05
AAEL001128-RA		AMP dependent coa ligase	1.59726	2.34793e-13
AAEL001129-RA			0.930072	2.01046e-05
AAEL001134-RA		Probable methylmalonate-semialdehyde dehydrogenase	1.14635	1.75297e-35
AAEL001156-RA			1.23798	9.13366e-08
AAEL001169-RA		ribosome biogenesis protein BOP1 homolog	2.69618	2.28405e-27
AAEL001171-RA		tRNA-dihydrouridine synthase	2.44276	2.11878e-28
AAEL001173-RA		amidase	-0.919554	3.09435e-07
AAEL001176-RA		s-adenosylmethionine decarboxylase	-1.22125	2.13985e-24
AAEL001177-RA		signal recognition particle, 14kD, putative	1.04004	1.06546e-07
AAEL001209-RA		sodium-dependent phosphate transporter	-0.95021	5.70486e-21
AAEL001211-RA		COMPASS component SWD2, putative	1.2492	0.00249233
AAEL001216-RA		DEAD box ATP-dependent RNA helicase	1.51033	8.88166e-32
AAEL001223-RA		engulfment and cell motility protein	-0.866677	0.0032687
AAEL001235-RA		palmitoyl-protein thioesterase	-0.865845	7.84664e-05
AAEL001247-RA			1.15177	1.48358e-11
AAEL001289-RA		permease, putative	4.06359	2.83751e-45
AAEL001295-RA			1.77516	0.001462
AAEL001307-RA		SEC14, putative	-2.12302	1.38412e-108
AAEL001339-RA			0.857578	1.12195e-07
AAEL001351-RA			-0.944313	9.38152e-07
AAEL001378-RA		spermine synthase	1.19121	1.72888e-07
AAEL001390-RA			-1.28513	2.14368e-13
AAEL001394-RA			1.41149	2.86369e-12
AAEL001400-RA		DNA-directed RNA polymerases III 12.5 kDa polypeptide, putative	1.41173	0.00320465
AAEL001417-RA	LRIM7	leucine-rich immune protein (Short)	1.21326	3.66901e-18
AAEL001427-RA		short-chain dehydrogenase	1.0078	0.000328471
AAEL001472-RA		phosphatidyltransferase	1.57073	4.33921e-06
AAEL001475-RA			-1.34614	9.76246e-06
AAEL001480-RA		phosphoglucomutase	-0.808702	2.93162e-20
AAEL001506-RA		U3 small nucleolar ribonucleoprotein protein MPP10	2.13109	1.14733e-17
AAEL001509-RC			3.1565	3.11005e-06
AAEL001520-RA			-1.09696	5.99006e-07
AAEL001548-RA		glucosyl/glucuronosyl transferases	-2.75722	2.05552e-177
AAEL001593-RC		glycerol-3-phosphate dehydrogenase	-0.811941	0.000865754
AAEL001607-RA		galactose-1-phosphate uridylyltransferase	-1.00815	6.1629e-24
AAEL001623-RA	REG	proteasome activator subunit REG	0.958032	1.03663e-17
AAEL001627-RA		udp-n-acteylglucosamine pyrophosphorylase	-0.892964	7.61439e-07
AAEL001645-RA		Alkaline ceramidase	-1.22683	0.000755938
AAEL001649-RA		leucine aminopeptidase	0.800742	6.24017e-07
AAEL001656-RA		sodium-dependent phosphate transporter	1.14814	0.00202925
AAEL001666-RA			0.912444	0.000278822
AAEL001693-RA		serine-type enodpeptidase	2.84795	6.57649e-08
AAEL001703-RA	JHA15	juvenile hormone-regulated chymotrypsin-like serine protease	8.20425	0
AAEL001706-RA		p15-2a protein, putative	1.50298	0.000162333
AAEL001707-RA		epsilon-trimethyllysine 2-oxoglutarate dioxygenase	-1.11546	1.34958e-16
AAEL001715-RA		chaperonin	1.51933	2.34744e-47
AAEL001725-RA			-0.894429	1.7704e-10
AAEL001751-RA		cyclin	2.82493	3.19707e-18
AAEL001767-RB			-0.891143	0.00526987
AAEL001795-RA		orfY, putative	1.61696	1.28172e-35
AAEL001815-RA			-1.21633	1.00829e-28
AAEL001816-RA		glucosyl/glucuronosyl transferases	2.62741	0.000130196
AAEL001831-RA		DNA-directed RNA polymerase II	1.26691	6.84728e-08
AAEL001835-RA		sodium/solute symporter	-2.24743	0.00688848
AAEL001837-RA		Lipase	3.64587	1.56061e-06
AAEL001838-RA			0.919805	0.000114427
AAEL001840-RA		zinc carboxypeptidase	-1.47889	1.29001e-36
AAEL001844-RA		zinc carboxypeptidase	-1.80144	9.97842e-27
AAEL001857-RA			-1.07003	0.00906407
AAEL001864-RA		eukaryotic translation initiation factor 4E binding protein (4EBP)	0.858931	4.794e-20
AAEL001869-RA		gmp synthase	1.01344	2.79201e-15
AAEL001871-RA		Protein-lysine N-methyltransferase AAEL001871	0.935035	1.73077e-07
AAEL001877-RA		Fucosyltransferase 11 (fut11)	-1.37253	0.0095179
AAEL001879-RA			1.05048	1.88137e-05
AAEL001882-RA			1.16435	1.60109e-05
AAEL001897-RA			-1.17371	1.65218e-09
AAEL001900-RA		lactosylceramide 4-alpha-galactosyltransferase (alpha- 1,4-galactosyltransferase)	2.21795	0.0104316
AAEL001909-RA	mRpS21	mitochondrial ribosomal protein, S21, putative	0.855858	0.00945701
AAEL001917-RA		ribosome biogenesis protein brix	4.10126	3.37848e-16
AAEL001928-RA	Act1	Actin-1	0.86606	3.30627e-06
AAEL001938-RA		ATP-binding cassette sub-family A member 3, putative	-1.71463	0.00550441
AAEL001939-RA			1.04075	1.28825e-07
AAEL001943-RA	mRpS34	mitochondrial ribosomal protein, S34, putative	1.67159	0.00306541
AAEL001964-RA		protein serine/threonine kinase, putative	0.825814	6.74341e-08
AAEL001969-RA		protein serine/threonine kinase, putative	0.807206	2.30795e-06
AAEL001974-RA			0.907753	0.00162781
AAEL001995-RA		protein serine/threonine kinase, putative	2.67399	0.00134837
AAEL001997-RA			1.71164	1.69117e-10
AAEL002023-RA		imaginal disc growth factor	0.957338	4.63396e-27
AAEL002056-RA		Cytoplasmic tRNA 2-thiolation protein 2	1.86527	1.09826e-07
AAEL002065-RA		hydroxymethylglutaryl-coa lyase	-0.897386	0.000112632
AAEL002069-RA		malonyl coa-acyl carrier protein transacylase	1.01668	6.14564e-05
AAEL002108-RA		nucleolar essential protein 1 (nep1)	1.78783	1.41566e-05
AAEL002124-RA	CLIPD6	Clip-Domain Serine Protease family D.	-1.8851	4.69178e-24
AAEL002130-RA		ecdysone inducible protein L2, putative	1.03236	6.16707e-24
AAEL002142-RA			-0.983867	0.000483843
AAEL002179-RA			1.96398	9.78602e-08
AAEL002186-RA			1.11123	0.000193963
AAEL002190-RA			1.55873	3.02713e-24
AAEL002214-RA		amino acid transporter	-2.36602	1.46578e-21
AAEL002225-RA		5-oxoprolyl-peptidase, putative	0.948701	1.50142e-08
AAEL002232-RA			2.26919	9.15849e-11
AAEL002235-RA			-1.31913	1.10496e-17
AAEL002242-RA			1.1315	7.67557e-05
AAEL002249-RA			2.48998	6.70351e-08
AAEL002267-RA			2.93187	1.95669e-14
AAEL002292-RA		glucose transport protein, putative	1.71949	0.00843118
AAEL002295-RA		leucine-rich transmembrane protein	0.874066	2.48212e-07
AAEL002322-RA			2.23129	8.92943e-08
AAEL002331-RA		Mannose-6-phosphate isomerase	-1.01781	4.59466e-14
AAEL002367-RA	CCEAE1B	Carboxy/choline esterase	2.26535	0.000439171
AAEL002375-RA		NBP2b protein, putative	1.53809	6.05664e-14
AAEL002377-RA		Small nuclear ribonucleoprotein-associated protein	1.81951	5.9768e-14
AAEL002388-RA		zinc finger protein	-1.0117	3.43733e-13
AAEL002390-RA		zinc finger protein	3.43932	1.70346e-97
AAEL002399-RA		Aspartate aminotransferase	-1.44182	6.56482e-60
AAEL002406-RA			-0.985905	1.23383e-06
AAEL002407-RB		DNA repair protein xp-e	1.15749	5.13281e-06
AAEL002412-RA		monocarboxylate transporter	-0.819964	3.15079e-12
AAEL002418-RA	mRpL27	mitochondrial ribosomal protein, L27, putative	1.00434	0.0082191
AAEL002426-RA			-1.09596	2.81119e-13
AAEL002430-RA		n-acetylglucosamine-6-phosphate deacetylase	-1.34857	2.61858e-11
AAEL002447-RA			-2.52744	6.54129e-07
AAEL002467-RA			3.79764	1.36542e-61
AAEL002486-RA		mitochondrial inner membrane protein translocase, 9kD-subunit, putative	1.04797	0.00907526
AAEL002510-RA		serine hydroxymethyltransferase	-0.932113	1.91515e-19
AAEL002523-RA		mitochondrial inner membrane protein translocase, 9kD-subunit, putative	1.83573	3.94466e-07
AAEL002527-RA			-0.85759	6.99034e-22
AAEL002538-RA		glutamate receptor, ionotropic kainate 1, 2, 3 (glur5, glur6, glur7)	-0.971615	0.00672677
AAEL002549-RA	sosie	protein sosie	1.55718	2.61458e-12
AAEL002587-RA	OBP11	odorant binding protein OBP11	-0.853278	1.11088e-05
AAEL002599-RA			1.58084	0.00826796
AAEL002607-RA			-1.37189	1.82538e-06
AAEL002610-RA		serine protease	0.988387	7.41946e-10
AAEL002615-RA		Leucine-rich transmembrane protein	1.0419	0.00150078
AAEL002624-RA		serine protease	2.02767	6.7353e-23
AAEL002651-RA			-1.50492	6.41531e-05
AAEL002652-RA			0.984876	0.00193797
AAEL002669-RA		AMP dependent ligase	-2.91579	4.33296e-15
AAEL002672-RA		Matrix metalloproteinase	-0.957707	0.0010466
AAEL002675-RA		Arginase	2.34938	6.15968e-109
AAEL002686-RA		testisin precursor, putative	2.49308	1.41559e-06
AAEL002687-RA		sterol carrier protein-2, putative	-1.05954	2.84341e-20
AAEL002696-RA			1.86801	0.000931397
AAEL002714-RA		kinesin-like protein KIF23 (mitotic kinesin-like protein 1)	1.15213	0.00018432
AAEL002719-RA			1.50446	2.27324e-06
AAEL002731-RA	SRPN14	Serine Protease Inhibitor (serpin) homologue	2.21368	1.51528e-06
AAEL002758-RA			0.984213	0.000109145
AAEL002760-RA			1.06584	0.00548908
AAEL002783-RA	mRpL37	39S mitochondrial ribosomal protein L37	1.00435	0.000176593
AAEL002784-RA		zinc finger protein	2.41256	1.23234e-73
AAEL002796-RA		l-asparaginase i	2.21375	0.000158616
AAEL002800-RA		DNA polymerase epsilon, catalytic subunit	0.835007	1.20332e-11
AAEL002808-RA		diphthine synthase	0.853693	0.000935834
AAEL002815-RA			-1.37114	1.79286e-43
AAEL002851-RA		Tubulin beta chain	0.93414	6.21547e-26
AAEL002880-RA			-1.00135	5.38142e-11
AAEL002886-RB		thioredoxin reductase	0.857388	0.000406815
AAEL002888-RA		williams-beuren syndrome critical region protein	1.38017	8.67156e-06
AAEL002895-RA			-1.07143	0.00828109
AAEL002900-RA			1.60944	1.44062e-33
AAEL002903-RA	p110	phosphatidylinositol 3-kinase catalytic subunit alpha, beta, delta	-1.04681	2.16687e-15
AAEL002917-RA			-1.74716	0.00762102
AAEL002933-RA			1.06591	1.17095e-09
AAEL002964-RA		brain chitinase and chia	-0.923066	1.6414e-12
AAEL002967-RA			-1.16287	0.000349758
AAEL002969-RA		brain chitinase and chia	1.23748	1.779e-25
AAEL002972-RA		brain chitinase and chia	-2.08842	2.39771e-07
AAEL002979-RA			-1.12001	1.12511e-09
AAEL002996-RA		dolichyl glycosyltransferase	-0.899057	0.000989421
AAEL003000-RA			1.72257	0.00188348
AAEL003039-RA		nonsense-mediated mRNA decay protein	0.842729	1.20634e-18
AAEL003056-RA		brain chitinase and chia	6.08156	1.3632e-22
AAEL003060-RA		female-specific chymotrypsin	6.55311	0
AAEL003066-RA		brain chitinase and chia	3.76819	8.55385e-20
AAEL003070-RA			2.82219	7.52874e-09
AAEL003071-RA		tRNA pseudouridine synthase D	3.0298	1.8942e-107
AAEL003076-RA		glucosyl/glucuronosyl transferases	-1.28823	1.91219e-20
AAEL003109-RA		atlastin	-0.924093	2.19934e-15
AAEL003136-RA		copper chaperone Atox1, putative	1.02596	0.00121278
AAEL003142-RA			1.74564	4.16385e-08
AAEL003150-RA		alpha-n-acetylglucosaminidase	-1.61869	4.14165e-39
AAEL003161-RA		Adenylosuccinate synthetase	0.880093	3.56041e-11
AAEL003180-RA		prefoldin subunit	1.053	1.38132e-05
AAEL003188-RA		sphingosine phosphate lyase	-1.03016	9.46053e-09
AAEL003193-RB		inorganic pyrophosphatase	1.39503	0.000281057
AAEL003245-RA	IKK1	IMD pathway signalling I-Kappa-B Kinase 1	-1.79436	1.51598e-12
AAEL003255-RA			1.29746	0.0019741
AAEL003259-RA		pupal cuticle protein 78E, putative	-3.7281	1.78202e-87
AAEL003285-RA	TRAM	translocation associated membrane protein	-1.07871	2.3758e-30
AAEL003290-RA		cell wall protein DAN4 precursor, putative	-3.40999	1.92473e-05
AAEL003291-RA			-1.28333	0.00714006
AAEL003293-RA		GTP-binding protein	2.53526	8.80985e-26
AAEL003298-RA		alkaline phosphatase	6.2431	3.35528e-24
AAEL003318-RA		oligopeptide transporter	1.08959	0.00167667
AAEL003332-RA			1.72725	0.000213824
AAEL003352-RA	RpL7ae	60S ribosomal protein l7ae	4.43856	3.53922e-14
AAEL003363-RA		phosphatidic acid phosphatase	1.04224	2.53202e-10
AAEL003366-RA		DNA-J, putative	-0.96499	2.49044e-06
AAEL003380-RA	CYP4H28	Cytochrome P450	1.93674	0.000377955
AAEL003385-RA			0.961245	2.99207e-15
AAEL003391-RA		tankyrase	-0.898335	0.000514744
AAEL003393-RA		ATP synthase beta subunit	1.15118	2.01955e-32
AAEL003397-RA	mRpL17	39S mitochondrial ribosomal protein L17	1.68262	4.29335e-06
AAEL003424-RA		zinc carboxypeptidase	4.53082	3.81655e-12
AAEL003433-RA		copper-transporting ATPase 1, 2 (copper pump 1, 2)	-1.50384	1.95755e-51
AAEL003434-RA		alpha-amylase	1.19974	3.70638e-08
AAEL003457-RA			-1.69432	9.65676e-50
AAEL003477-RA		peptidyl-prolyl cis-trans isomerase h, ppih	1.97867	1.61527e-08
AAEL003483-RA			1.74038	3.12103e-41
AAEL003514-RA		centromere/microtubule binding protein cbf5	3.55283	2.6526e-122
AAEL003517-RA		Ubiquitinyl hydrolase 1	1.0589	0.00673023
AAEL003522-RA		protein arginine n-methyltransferase	1.42167	0.000342424
AAEL003536-RA		E3 UFM1-protein ligase 1 homolog	-0.826597	8.20626e-07
AAEL003550-RA		aquaporin	2.74312	3.90081e-22
AAEL003552-RA		DNA-directed RNA polymerase subunit rpb6	1.3799	2.96875e-06
AAEL003555-RA		ribosome biogenesis protein	1.82005	2.75005e-13
AAEL003590-RA			-2.85568	3.76526e-14
AAEL003597-RB		leucine-rich transmembrane protein	2.77229	2.70603e-06
AAEL003606-RA		purine biosynthesis protein 6, pur6	-0.823246	2.4376e-13
AAEL003632-RA	CLIPB39	Clip-Domain Serine Protease family B.	1.97051	1.51205e-05
AAEL003634-RA		Hsp70-interacting protein, putative	0.848064	9.70227e-08
AAEL003645-RA		stearoyl-coa desaturase	1.72418	1.00467e-24
AAEL003651-RA			-1.50874	2.1593e-38
AAEL003656-RA			-0.883266	3.83951e-10
AAEL003661-RA		translation initiation factor	2.07428	2.92166e-45
AAEL003664-RB		lupus la ribonucleoprotein	2.88319	4.95429e-43
AAEL003670-RA		myelinprotein expression factor	0.94373	5.06594e-09
AAEL003683-RA		tRNA pseudouridine synthase	1.74397	0.00974294
AAEL003704-RA	mRpL13	39S ribosomal protein L13, mitochondrial	1.29074	5.51691e-06
AAEL003723-RA	LYSC11	C-Type Lysozyme (Lys-A).	1.14813	0.00881746
AAEL003730-RA	mRpS28	mitochondrial ribosomal protein, S28, putative	1.17373	0.00107138
AAEL003736-RA		sec15	-1.02054	0.000148047
AAEL003748-RA	CYP9AE1	cytochrome P450	2.43495	1.26505e-07
AAEL003752-RA			1.92763	7.50984e-09
AAEL003758-RA		sorting nexin	-1.04723	2.44115e-12
AAEL003764-RA			2.61912	1.01315e-05
AAEL003769-RB		Methionine aminopeptidase	1.97398	7.81636e-15
AAEL003791-RA			-1.22852	1.56687e-06
AAEL003801-RA	mRpS5	28S ribosomal protein S5	0.975672	3.8966e-06
AAEL003831-RA		fatty acid hydroxylase	2.15665	2.64035e-05
AAEL003832-RA	DEFC	defensin anti-microbial peptide	2.25185	0.00912253
AAEL003839-RA			1.41955	0.000106381
AAEL003844-RA	GALE5	galectin	1.088	2.6442e-21
AAEL003847-RA			1.1017	9.07031e-06
AAEL003857-RA	DEFD	defensin anti-microbial peptide	3.37215	1.16741e-06
AAEL003858-RA		UPF0466 protein	0.924568	8.20563e-09
AAEL003861-RA		bmp-induced factor	2.2855	0.0080043
AAEL003871-RA	Prosalpha7	26S proteasome alpha 7 subunit	0.896166	1.54965e-05
AAEL003873-RB		Glycerol-3-phosphate dehydrogenase	3.8631	7.21747e-21
AAEL003890-RA		cytochrome P450	-0.841414	0.000161143
AAEL003903-RA		acid phosphatase-1	-1.7794	1.50038e-75
AAEL003908-RA		nuclear pore complex protein nup107	1.70268	2.95028e-06
AAEL003916-RA		splicing factor, putative	0.896093	0.000188906
AAEL003919-RA		cationic amino acid transporter	-1.22748	0.00889394
AAEL003922-RA			0.96932	0.00587813
AAEL003926-RA		GTP-binding protein lepa	1.08142	0.000731044
AAEL003934-RA			-2.0497	2.93294e-14
AAEL003938-RA		mRNA cleavage stimulating factor, 50kD-subunit, putative	0.880471	0.00392907
AAEL003944-RA			1.76223	0.00146015
AAEL003946-RA	mRpS33	mitochondrial ribosomal protein S33, putative	1.66814	0.0010087
AAEL003949-RA			2.13632	3.98305e-16
AAEL003961-RA		short-chain dehydrogenase	-1.5472	0.00382677
AAEL003989-RA		GTP-binding protein alpha subunit, gna	-0.805331	1.67886e-05
AAEL004017-RA		DNA polymerase v	2.532	3.35119e-40
AAEL004022-RA			-0.802291	1.68527e-06
AAEL004023-RA		juvenile hormone-inducible protein, putative	-0.818871	6.41249e-06
AAEL004034-RA	mRpS6	mitochondrial ribosomal protein, S6, putative	1.02404	0.00106609
AAEL004055-RA			1.36255	0.00551335
AAEL004069-RA	mRpS14	mitochondrial 28S ribosomal protein S14 (s14mt)	1.03298	1.66033e-06
AAEL004075-RA		RNA binding motif protein	2.20973	3.56379e-15
AAEL004090-RA			0.919895	1.97644e-07
AAEL004107-RA		nucleoside diphosphate kinase, putative	1.20635	4.02336e-05
AAEL004114-RA		UNC93A protein, putative	-2.07299	0.00183377
AAEL004119-RA		ribonuclease p/mrp subunit	-1.93267	2.78172e-33
AAEL004138-RA		signal peptide peptidase	-0.924481	0.00605638
AAEL004142-RA	psidin	Phagocyte signaling-impaired protein	1.67635	6.40974e-17
AAEL004148-RA		heat shock protein 70 (hsp70)-interacting protein	0.847999	9.46852e-12
AAEL004169-RA			-0.836267	2.45658e-08
AAEL004242-RA		juvenile hormone-inducible protein, putative	-1.21294	9.22526e-09
AAEL004247-RA		Sialin, Sodium/sialic acid cotransporter, putative	0.936761	0.00053857
AAEL004269-RA		hippocalcin	-1.10319	0.000223797
AAEL004282-RA		protein-(glutamine-N5) methyl transferase, putative	0.997435	0.000627772
AAEL004284-RA		mitochondrial ATPase inhibitor, putative	1.50039	2.26543e-09
AAEL004294-RA		dihydrolipoamide acetyltransferase	-1.7454	2.20419e-84
AAEL004306-RA	mRpL19	39S ribosomal protein L19, mitochondrial precursor	1.30935	5.31808e-07
AAEL004313-RA		fk506-binding protein	-0.911754	1.27724e-26
AAEL004335-RA		secreted ferritin G subunit precursor, putative	-1.83265	4.15284e-21
AAEL004341-RA	CCEAE1O	Carboxy/choline esterase	-1.12376	8.10939e-28
AAEL004342-RA	OBP18	odorant binding protein OBP18	-1.48546	6.40803e-23
AAEL004345-RA		cysteinyl-tRNA synthetase	1.01731	4.64148e-07
AAEL004350-RA		janus A, putative	1.05941	5.43231e-05
AAEL004364-RA			2.56224	1.22709e-19
AAEL004369-RA		alpha-glucosidase	-1.1065	7.27604e-11
AAEL004386-RA	pxt	chorion peroxidase	1.24537	0.000599705
AAEL004390-RA	HPX8B	heme peroxidase	1.40939	2.92803e-09
AAEL004419-RA		ATP-dependent RNA helicase	0.95658	1.83972e-11
AAEL004431-RA		phospholipase c gamma	-0.817742	1.62801e-06
AAEL004433-RA	mRpL14	mitochondrial ribosomal protein, L14, putative	1.35939	7.77529e-08
AAEL004434-RA		transketolase	1.02797	7.10216e-26
AAEL004436-RA			0.981417	8.62152e-06
AAEL004438-RA		GrpE protein homolog	1.3567	3.22533e-22
AAEL004440-RA		tubulin-specific chaperone e	-1.1231	7.09175e-26
AAEL004441-RA		importin 9 (imp9) (ran-binding protein 9)	1.11233	7.9529e-07
AAEL004445-RA		DEAD box ATP-dependent RNA helicase	0.801223	1.93943e-08
AAEL004450-RA		cytochrome b5, putative	1.94841	2.13997e-09
AAEL004455-RA			2.31869	0.00391968
AAEL004467-RA			1.09596	5.15983e-09
AAEL004480-RA		cell division cycle 20 (cdc20) (fizzy)	-0.924829	1.93769e-13
AAEL004482-RA			3.00498	2.0665e-14
AAEL004492-RA		cyclin-dependent kinases regulatory subunit. putative	2.04368	0.00226577
AAEL004493-RA		ribosome biogenesis protein tsr1 (20S rRNA accumulation protein 1)	1.73179	4.96661e-34
AAEL004509-RA		Kynurenine formamidase	1.18656	1.34923e-07
AAEL004511-RA			1.75091	2.33094e-05
AAEL004523-RA		preprotein translocase secy subunit (sec61)	-0.801774	1.79203e-20
AAEL004527-RA	mRpS7	mitochondrial ribosomal protein S7	1.24431	4.2667e-10
AAEL004534-RA			-0.846005	5.10377e-15
AAEL004553-RA			1.03791	0.00115281
AAEL004569-RA			1.66527	0.00907526
AAEL004571-RA		o-sialoglycoprotein endopeptidase	1.76639	0.00325557
AAEL004574-RA	Sgf11	SAGA-associated factor 11 homolog	1.31648	8.71163e-06
AAEL004579-RA		short-chain dehydrogenase	-1.03999	0.000388242
AAEL004588-RA			-1.21629	8.35594e-10
AAEL004589-RA		small calcium-binding mitochondrial carrier, putative	-0.915789	2.16733e-18
AAEL004616-RA		actin	2.53631	2.9913e-05
AAEL004643-RA	mRpL1	mitochondrial ribosomal protein L1	0.973364	0.00221879
AAEL004646-RA		actin	3.50909	4.98415e-06
AAEL004663-RA		pseudouridylate synthase	1.05834	0.00233038
AAEL004667-RA			-1.1207	1.57347e-07
AAEL004682-RA			-0.840038	1.0201e-06
AAEL004686-RA	pont	RuvB-like helicase 1 (EC 3.6.4.12) (Pontin)	1.99748	4.74222e-08
AAEL004697-RA		synoviolin	-0.818791	4.83172e-13
AAEL004699-RA			0.888229	9.08485e-24
AAEL004701-RA		Argininosuccinate synthase (EC 6.3.4.5)(Citrulline--aspartate ligase)	-1.19679	3.20398e-07
AAEL004715-RA		b-cell translocation protein	-1.78693	2.20932e-11
AAEL004726-RA			1.54384	3.64426e-05
AAEL004728-RA		5-methyltetrahydrofolate:homocysteine methyltransferase	-2.19681	2.31448e-84
AAEL004738-RA		Methionine aminopeptidase 2	0.906681	1.12825e-10
AAEL004739-RA		acyl-coa dehydrogenase	-1.18386	4.18236e-31
AAEL004779-RA		cyclophilin-10	1.73087	7.03807e-06
AAEL004784-RA		3-2trans-enoyl-CoA isomerase, putative	-1.38118	0.00228933
AAEL004798-RA		Mucin-like peritrophin	3.70328	9.9529e-31
AAEL004809-RA			1.95772	9.96988e-53
AAEL004813-RA		M-phase phosphoprotein, putative	1.58833	1.51657e-07
AAEL004868-RA		hemomucin	-0.876039	0.000224594
AAEL004870-RA	CYP18A1	cytochrome P450	-3.55524	6.55704e-144
AAEL004877-RA			2.22616	3.42853e-12
AAEL004884-RA		hemomucin	-1.03465	1.61627e-10
AAEL004920-RA			1.59856	1.3741e-21
AAEL004930-RA		carbonic anhydrase	0.876384	1.06927e-11
AAEL004935-RA		nicotinic acetylcholine receptor, beta-2 subunit, putative	-1.04578	0.00523542
AAEL004948-RA			-2.33656	2.58832e-12
AAEL004951-RA			-1.25546	0.000111461
AAEL004978-RA		DEAD box ATP-dependent RNA helicase	1.00826	5.09953e-10
AAEL004987-RA			-1.63489	1.14425e-50
AAEL004988-RA	Pgk	Phosphoglycerate kinase	-1.07117	1.25586e-22
AAEL004997-RA		U3 small nucleolar ribonucleoprotein protein imp4	2.5507	6.51977e-31
AAEL005001-RA		aquaporin	2.92595	8.75946e-16
AAEL005003-RA		serine/threonine-protein kinase, putative	1.98813	8.52972e-06
AAEL005016-RA			1.24824	0.00543803
AAEL005030-RA		multidrug resistance protein 1 (ATP-binding cassette C1)	-1.98335	1.07051e-11
AAEL005041-RA		Ribosome biogenesis protein WDR12 homolog	1.35003	3.64393e-09
AAEL005043-RA		ATP-dependent bile acid permease	2.18662	8.11229e-07
AAEL005047-RA			-1.1022	0.00410018
AAEL005052-RB		Tubulin beta chain	2.56771	0.00227376
AAEL005069-RA		ras-related protein Rab-1A, putative	-0.930606	8.303e-25
AAEL005071-RA		GTP binding protein	-0.80852	5.30001e-11
AAEL005075-RA		ecsit	0.903519	0.000899165
AAEL005080-RA		protein phosphatase-5	1.01112	0.000550433
AAEL005084-RA		tubulin beta chain	1.64009	9.74296e-13
AAEL005086-RA			-1.12736	0.00121591
AAEL005092-RA		n-myristoyl transferase	0.979588	2.53228e-07
AAEL005106-RA			1.52259	1.9324e-07
AAEL005147-RA			-0.966595	2.58723e-12
AAEL005150-RA	mRpL23	mitochondrial ribosomal protein, L23, putative	1.1706	0.000122517
AAEL005162-RA	mRpL11	39S ribosomal protein L11, mitochondrial	1.85631	2.50374e-12
AAEL005163-RA		60S ribosome subunit biogenesis protein NIP7 homolog	3.00217	5.72128e-11
AAEL005179-RA			1.49905	1.87604e-07
AAEL005190-RA	mRpL42	mitochondrial ribosomal protein, L42, putative	1.24357	7.37549e-14
AAEL005191-RA		cdk10/11	1.25305	3.68686e-10
AAEL005199-RA		Carboxylic ester hydrolase	-1.69503	2.51658e-22
AAEL005203-RA		Queuosine salvage protein	-1.31689	0.0036275
AAEL005204-RA			-1.77938	8.57256e-06
AAEL005212-RA			-6.11686	5.01432e-22
AAEL005239-RA		gh regulated tbc protein-1	1.58892	6.0544e-11
AAEL005263-RA		U3 small nucleolar ribonucleoprotein protein IMP3 (U3 snoRNP protein IMP3), putative	1.61963	3.36697e-06
AAEL005270-RA			3.8664	9.99834e-46
AAEL005276-RA		target of myb1 (tom1)	-0.808435	9.42712e-12
AAEL005281-RA			2.46412	5.0237e-06
AAEL005288-RA			2.19563	0.00920003
AAEL005313-RA			1.24888	1.0273e-06
AAEL005316-RA			1.60741	0.00263634
AAEL005342-RA			-1.21489	1.4212e-20
AAEL005349-RA		Sugar transporter SWEET	2.59731	0.000626045
AAEL005358-RA			1.26883	0.00250577
AAEL005383-RA		Adenosine monophosphate-protein transferase FICD homolog	-1.31271	1.34319e-09
AAEL005395-RA			1.3164	0.000699038
AAEL005411-RA		equilibrative nucleoside transporter	1.36404	3.53206e-08
AAEL005422-RA		pyrroline-5-carboxylate dehydrogenase	-1.01965	6.67765e-11
AAEL005428-RA			-3.09778	0.000156292
AAEL005457-RA			-0.849326	1.41314e-17
AAEL005458-RA	whd	protein withered, carnitine O-palmitoyltransferase	-1.04583	1.29177e-21
AAEL005481-RA		alpha-glucosidase	0.872023	0.00171827
AAEL005482-RA	CTL18	C-Type Lectin (CTL)	3.00588	8.2531e-17
AAEL005508-RA		NADH-ubiquinone oxidoreductase 24 kda subunit	-1.11449	0.000196083
AAEL005515-RF		heterogeneous nuclear ribonucleoprotein	1.38959	0.0077737
AAEL005525-RA			-1.12823	4.48461e-06
AAEL005528-RA			1.1344	2.05717e-21
AAEL005530-RA			-1.65153	3.55062e-11
AAEL005531-RA		venom allergen	-0.890313	0.000495093
AAEL005573-RA		GTP-binding protein era	1.0456	8.11301e-05
AAEL005579-RA		developmentally regulated GTP-binding protein 1 (drg 1)	2.02102	2.5151e-33
AAEL005593-RA			1.5573	4.32059e-55
AAEL005618-RA		chitin synthase	3.51855	4.04447e-18
AAEL005635-RA		nucleoporin	1.83493	4.32478e-13
AAEL005638-RA			0.907791	2.27337e-13
AAEL005641-RA	CTLGA5	C-Type Lectin (CTL)	0.924794	9.95122e-10
AAEL005700-RA	CYP325X4	cytochrome P450	-3.66466	2.70024e-06
AAEL005709-RA		n-acetyltransferase separation anxiety	1.07552	4.86472e-05
AAEL005734-RA		leucine-rich transmembrane protein	-0.98053	2.86727e-06
AAEL005744-RA		DEAD box ATP-dependent RNA helicase	1.68964	1.2429e-45
AAEL005748-RA		elastase, putative	-0.910031	5.60492e-08
AAEL005753-RA		serine protease	-0.997149	1.36853e-18
AAEL005762-RA		leucine-rich transmembrane proteins	2.14105	0.0032687
AAEL005766-RB		Fructose-bisphosphate aldolase	2.47737	4.30994e-60
AAEL005769-RA		glucose dehydrogenase	-0.822687	0.000383674
AAEL005819-RA		l-allo-threonine aldolase	1.86942	3.3526e-24
AAEL005821-RA		alanyl aminopeptidase	3.69157	1.47628e-21
AAEL005822-RA			0.838439	2.18134e-06
AAEL005839-RA		uridine phosphorylase	-1.81835	1.78254e-19
AAEL005849-RA		synaptic vesicle protein	-1.92271	9.43625e-09
AAEL005850-RA	HR4	Hormone receptor-like in 4 (nuclear receptor)	-1.36027	8.65988e-07
AAEL005863-RA			-1.26864	1.276e-15
AAEL005868-RA			1.90546	1.30435e-06
AAEL005874-RA			-1.04745	0.00484149
AAEL005879-RA		vinculin	-1.14793	1.02139e-21
AAEL005903-RA		UDP-glucuronosyltransferase, putative	-1.01151	3.13932e-09
AAEL005909-RA		splicing factor SC35, putative	1.40593	0.00265817
AAEL005911-RA		mitochondrial carrier protein	1.00048	0.000446209
AAEL005918-RA		ATP-binding cassette transporter	-1.0568	4.24144e-24
AAEL005921-RA		D-lactate dehydrognease 2,	-0.912975	0.000705805
AAEL005944-RA	mRpS23	mitochondrial ribosomal protein, S23, putative	1.62153	5.21675e-05
AAEL005964-RA		actin	1.38729	0.00965985
AAEL005976-RA		adenine phosphoribosyltransferase, putative	0.934948	0.00551071
AAEL005979-RA	SCRB3	Class B Scavenger Receptor (CD36 domain)	-1.20933	0.000257215
AAEL006004-RA			4.61782	7.29857e-125
AAEL006006-RA		swiprosin	1.43084	1.02007e-10
AAEL006009-RA			1.9833	0.00109464
AAEL006011-RA			2.96786	0.000251075
AAEL006020-RA			-1.08245	1.09447e-12
AAEL006033-RA		Dihydroorotate dehydrogenase (quinone), mitochondrial	2.45125	6.98508e-08
AAEL006053-RA			4.23662	1.03111e-12
AAEL006063-RA		U3 small nucleolar ribonucleoprotein protein imp4	1.61429	0.000156907
AAEL006065-RA		s-adenosyl-methyltransferase mraw	1.55511	7.95618e-13
AAEL006066-RA		peptidyl-tRNA hydrolase	0.995323	3.87786e-08
AAEL006087-RA			1.21519	2.08462e-16
AAEL006102-RA		gelsolin precursor	0.809889	9.61024e-13
AAEL006113-RA		cystinosin	3.33339	2.00959e-05
AAEL006118-RA	mRpL55	mitochondrial ribosomal protein, L55	2.09257	0.00581563
AAEL006124-RA		Mitochondrial import inner membrane translocase subunit TIM50	1.41228	1.12998e-08
AAEL006129-RA		Deoxyhypusine hydroxylase	1.99587	3.31869e-43
AAEL006138-RA			-2.23154	7.57803e-142
AAEL006139-RA		Sodium/solute symporter	1.35823	6.01903e-14
AAEL006155-RA		Nicalin	0.857558	0.000139137
AAEL006156-RA			-1.18825	4.26647e-22
AAEL006175-RA			1.71159	7.20848e-12
AAEL006196-RA		hemomucin	-1.05092	7.24418e-26
AAEL006221-RA		o-sialoglycoprotein endopeptidase	0.921501	0.000131644
AAEL006226-RA		sam/hd domain protein	-0.965056	1.34456e-06
AAEL006227-RA			1.50945	0.000833504
AAEL006240-RA		purple acid phosphatase, putative	-0.881098	7.39042e-15
AAEL006321-RA		1-acylglycerol-3-phosphate acyltransferase	1.86778	4.49335e-44
AAEL006323-RA			-0.932955	0.000260202
AAEL006353-RA		sulfotransferase (sult)	-1.62682	1.47171e-16
AAEL006359-RA		sulfotransferase (sult)	-1.40956	0.000167629
AAEL006372-RA		sulphate transporter	2.4835	8.95804e-13
AAEL006377-RA	LRIM31	leucine-rich immune protein (Coil-less)	2.58894	9.44923e-29
AAEL006390-RA		vacuolar proton ATPases	5.06158	3.69946e-22
AAEL006400-RA		elongator component, putative	1.44519	1.68055e-17
AAEL006424-RA	D7	37 kDa salivary gland allergen Aed a 2 Precursor	-2.37059	4.44804e-09
AAEL006425-RA		trypsin	7.17285	7.91992e-73
AAEL006438-RA		dolichyl glycosyltransferase	-0.803073	1.29194e-05
AAEL006457-RA		Asparagine synthetase	1.71871	1.73682e-10
AAEL006464-RA			-1.8466	2.40651e-08
AAEL006469-RA		RNA cytidine acetyltransferase	2.6197	8.56752e-34
AAEL006501-RA		DNA replication complex GINS protein SLD5	1.37044	0.000152106
AAEL006502-RA			1.39262	2.29435e-06
AAEL006515-RA			1.1816	0.00332549
AAEL006518-RA		cytidine deaminase, putative	0.859936	2.11022e-12
AAEL006542-RA		retinoid-inducible serine carboxypeptidase	-2.2282	1.91237e-144
AAEL006549-RA			1.82576	5.56406e-06
AAEL006550-RA		rnf5	-0.824532	3.28294e-07
AAEL006552-RA		WD-repeat protein	-1.37056	7.90201e-31
AAEL006557-RA			1.16332	3.87678e-07
AAEL006563-RA	Vcp	Vitellogenic carboxypeptidase Precursor	-1.34265	1.12888e-50
AAEL006566-RA		suppressor of ty	0.989384	0.00105538
AAEL006610-RA			2.34048	1.05261e-17
AAEL006617-RA			1.46582	1.01952e-15
AAEL006637-RA		Ribosomal RNA-processing protein 8	2.70969	2.13079e-06
AAEL006641-RA			0.958605	0.00132444
AAEL006642-RA		Tubulin alpha chain	2.14522	3.0686e-124
AAEL006645-RA			1.63174	0.00197139
AAEL006649-RA		tnf receptor associated factor	-0.896119	0.00533627
AAEL006654-RA			1.20298	0.00898387
AAEL006661-RA		histone acetyltransferase, putative	0.980065	4.36096e-05
AAEL006668-RA			-1.57091	3.1688e-50
AAEL006674-RA	CLIPB29	Clip-Domain Serine Protease family B.	0.889772	8.01799e-13
AAEL006676-RA			-1.12362	2.61305e-13
AAEL006688-RA		Splicing factor 3B subunit 5	1.18941	0.000307691
AAEL006699-RA		fibrinogen and fibronectin	1.96701	7.65342e-06
AAEL006704-RA		fibrinogen and fibronectin	2.73916	2.3976e-50
AAEL006713-RA		U2 snrnp auxiliary factor, small subunit	1.7199	6.25276e-09
AAEL006734-RA		cytochrome oxidase biogenesis protein (oxa1 mitochondrial)	1.58801	8.90027e-12
AAEL006741-RA			0.915499	2.74271e-15
AAEL006744-RA		Exonuclease nef-sp	1.07622	4.5607e-17
AAEL006748-RA		ss-DNA binding protein 12RNP2 precursor, putative	0.927493	0.00137798
AAEL006769-RA		tryptophanyl-tRNA synthetase	0.841033	0.00348964
AAEL006834-RA		glutamate semialdehyde dehydrogenase	-2.11282	9.94564e-165
AAEL006859-RA		Myb-interacting protein, putative	1.17874	4.26845e-07
AAEL006862-RA			0.818349	0.00325966
AAEL006876-RA		igf2 mRNA binding protein, putative	-0.828457	6.42286e-06
AAEL006887-RA		mRNA turnover protein 4 mrt4	3.4572	4.16851e-12
AAEL006902-RA		serine-type enodpeptidase,	6.1247	5.39956e-23
AAEL006904-RA			0.886621	4.87465e-08
AAEL006909-RA			2.7146	1.07902e-21
AAEL006910-RA		Ubiquitination factor E4	-0.895131	2.5908e-09
AAEL006920-RA	LRIM20	leucine-rich immune protein (Coil-less)	-0.892374	1.03437e-05
AAEL006946-RA		chaperonin	1.44439	4.3489e-36
AAEL006953-RA			-4.92931	5.5193e-90
AAEL006964-RA			1.59551	0.000460767
AAEL006971-RA			4.49151	8.88084e-41
AAEL006972-RA		hepatocellular carcinoma-associated antigen	1.59675	1.66645e-05
AAEL007001-RA		mitochondrial import receptor subunit tom40	1.36547	5.14795e-32
AAEL007024-RA	CYP6AG3	cytochrome P450	2.28362	4.55288e-20
AAEL007033-RA		pyrroline-5-carboxylate reductase	-0.859	1.72796e-09
AAEL007050-RA		sugar transporter	3.76738	5.17895e-07
AAEL007055-RA		lipase	4.05944	2.93314e-09
AAEL007058-RA			1.47229	8.22562e-05
AAEL007061-RA		cyclophilin	1.3891	2.02465e-05
AAEL007077-RA		integrin beta 1 binding protein (melusin)	1.03176	3.24525e-06
AAEL007080-RA		glycerol-3-phosphate acyltransferase	-1.40102	6.53401e-39
AAEL007088-RA		ribitol kinase	-0.969757	2.33764e-08
AAEL007097-RA		4-nitrophenylphosphatase	1.18727	1.1969e-11
AAEL007103-RA	LRIM15	leucine-rich immune protein (TM)	2.29484	8.38464e-80
AAEL007126-RA		sugar transporter	-3.07182	6.6129e-05
AAEL007130-RA		leucyl-tRNA synthetase	0.903476	0.00048341
AAEL007162-RA	APG8	autophagy related gene	-0.934914	1.84473e-20
AAEL007196-RA			0.900679	0.000348826
AAEL007203-RA			1.27762	0.00690069
AAEL007206-RA			-1.60702	0.00253237
AAEL007218-RA			-1.46788	1.23865e-11
AAEL007226-RA		nidogen	-2.83732	2.30333e-167
AAEL007228-RA	APG4B	autophagy related gene	-1.43784	1.48625e-27
AAEL007238-RA			1.2566	0.00359236
AAEL007250-RA		Protein commissureless 2 homolog	-1.45785	8.45606e-10
AAEL007256-RA		DNA helicase recq1	1.15084	7.57435e-08
AAEL007289-RA		NBP2b protein, putative	3.20285	1.70203e-18
AAEL007321-RA			-0.971118	0.000372912
AAEL007329-RA			-1.10094	2.61251e-07
AAEL007342-RA			3.55767	1.34086e-84
AAEL007344-RA			1.97271	7.98653e-10
AAEL007349-RA			3.05924	3.26978e-72
AAEL007354-RA		pseudouridylate synthase	2.16444	6.21722e-33
AAEL007374-RA		yellow protein precursor, putative	-1.77633	6.88595e-59
AAEL007397-RC	E75	Ecdysone-induced protein 75B isoform A Nuclear receptor	-2.11545	3.08735e-47
AAEL007401-RA		roundabout, putative	-1.02282	0.000158255
AAEL007403-RA			1.6621	6.54999e-05
AAEL007431-RA			2.50652	2.39665e-13
AAEL007432-RA		serine collagenase 1 precursor, putative	-3.03455	2.27076e-23
AAEL007447-RA			-1.11637	0.000883077
AAEL007472-RA			0.96041	0.00329984
AAEL007496-RA		DNA-directed RNA polymerase III, 62-kS-subunit, putative	1.07513	0.00179872
AAEL007501-RA		nikI, nikkomycin biosynthesis protein P6, putative	1.22673	0.0012224
AAEL007534-RA			1.09505	1.48986e-08
AAEL007542-RA		glutamate decarboxylase	1.35189	3.80283e-05
AAEL007554-RA			0.891032	0.00732898
AAEL007556-RA			0.873896	3.42183e-08
AAEL007568-RA		DNA-directed RNA polymerase	2.26512	2.76217e-14
AAEL007573-RA			1.41126	7.8507e-08
AAEL007576-RA			0.985271	0.00203189
AAEL007578-RA		shk1 kinase-binding protein	1.83186	1.90755e-05
AAEL007581-RA		Rfc5p, putative	2.28912	1.34348e-12
AAEL007593-RA	CLIPC2	Clip-Domain Serine Protease family C.	-0.885196	1.24697e-06
AAEL007601-RA		trypsin	2.53907	0.00260967
AAEL007603-RA	OBP10	odorant binding protein (OBP10)	-1.3982	3.5608e-06
AAEL007633-RB		dihydropyrimidinase	-2.19793	0.00250244
AAEL007647-RA			1.09121	7.22547e-09
AAEL007650-RA		Chaperonin	2.51657	3.45648e-109
AAEL007653-RA		allantoinase	2.23344	0.000609899
AAEL007655-RA			2.42707	1.10176e-06
AAEL007656-RA		receptor for activated C kinase, putative	1.79328	4.79339e-18
AAEL007657-RA		low-density lipoprotein receptor (ldl)	3.30981	2.25521e-13
AAEL007659-RA			-1.06801	6.38329e-09
AAEL007661-RA		rab-40	-1.22848	0.00186418
AAEL007680-RA			1.11378	2.76436e-07
AAEL007683-RA		prokaryotic DNA topoisomerase	1.37649	0.00425588
AAEL007686-RA			-1.34859	3.47341e-41
AAEL007691-RA		organic anion transporter	-1.03597	1.32164e-09
AAEL007697-RA			3.12203	8.30163e-08
AAEL007698-RA	PIWI4	PIWI	0.877583	3.45087e-07
AAEL007702-RA		chaperonin	2.01253	2.02336e-72
AAEL007713-RA		viral IAP-associated factor, putative	1.17965	1.18269e-08
AAEL007762-RA	mRpL40	mitochondrial ribosomal protein, L40, putative	1.42412	2.12729e-05
AAEL007765-RB	SRPN10	Serine Protease Inhibitor (serpin) likely cleavage at K/R. Transcript A.	1.41854	0.00292544
AAEL007784-RA			1.56168	4.09736e-05
AAEL007789-RA		alkyldihydroxyacetonephosphate synthase	-4.98457	8.46753e-13
AAEL007793-RA		alkyldihydroxyacetonephosphate synthase	-4.01546	3.53969e-11
AAEL007795-RA	CYP4D37	cytochrome P450	-3.35659	2.6486e-88
AAEL007798-RA	CYP4K3	cytochrome P450	-0.932841	3.40225e-07
AAEL007809-RA		potassium channel regulator	-1.08214	4.30638e-06
AAEL007816-RA	CYP4D23	cytochrome P450	-1.23212	5.06406e-16
AAEL007826-RA	for	cgmp-dependent protein kinase	-1.18861	1.28311e-28
AAEL007858-RA		ran GTPase-activating protein	1.97254	2.0768e-05
AAEL007863-RA			1.86448	4.00296e-06
AAEL007874-RA			-1.20626	2.30942e-20
AAEL007881-RA			-0.847802	1.10936e-21
AAEL007926-RA		retinoid-inducible serine carboxypeptidase	4.29512	3.47467e-18
AAEL008020-RA		sorting nexin	1.05097	2.03964e-06
AAEL008044-RA			2.41425	1.27239e-06
AAEL008046-RA		rh antigen	-2.75137	0.000102146
AAEL008050-RA			-1.78686	2.04625e-06
AAEL008073-RA			2.2465	3.76422e-88
AAEL008079-RA		trypsin-alpha, putative	2.72322	3.27064e-10
AAEL008080-RA		trypsin-eta, putative	0.850143	1.06374e-12
AAEL008097-RA		trypsin-eta, putative	2.16665	1.68227e-46
AAEL008109-RA		Protein mab-21-like	-1.33527	0.000392753
AAEL008117-RA		ion channel nompc	3.24034	4.14296e-06
AAEL008124-RA		possible RNA methyltransferase, putative	3.7985	1.15499e-09
AAEL008128-RA		mitochondrial inner membrane protein translocase, 13kD-subunit, putative	1.97517	4.08869e-12
AAEL008138-RA		ABC transporter	-2.10602	1.30228e-10
AAEL008149-RA			2.42394	2.04542e-05
AAEL008157-RA			1.42843	0.00620228
AAEL008164-RA			-0.839185	0.000155473
AAEL008174-RA			1.16642	0.0008468
AAEL008175-RA	mRpL44	mitochondrial ribosomal protein, L44, putative	0.811737	0.00474383
AAEL008190-RA		bhlh factor math6 (atoh8 protein) (bhlh transcription factor)	1.12936	2.30965e-12
AAEL008220-RA			3.62589	1.07979e-30
AAEL008228-RA		small nuclear ribonucleoprotein, core, putative	1.38212	8.15789e-05
AAEL008234-RA		dishevelled	-0.942925	3.77968e-06
AAEL008271-RA		SEC14, putative	2.92787	0.000315639
AAEL008274-RA			0.901083	1.77803e-08
AAEL008275-RA			2.7173	0.00105538
AAEL008292-RA	GPRDIH1	GPCR Diuretic Insect Hormone/Kinin/CRF Family	-1.4397	1.24322e-06
AAEL008303-RA		calponin/transgelin	-0.885271	3.67106e-08
AAEL008341-RA		Adenosylhomocysteinase	0.827272	7.2489e-14
AAEL008347-RA		monocarboxylate transporter	-1.02024	2.71584e-05
AAEL008370-RA	SCRB17	Class B Scavenger Receptor (CD36 domain)	1.97344	2.00679e-12
AAEL008373-RA		Dipeptidyl-peptidase	-1.15134	6.80795e-20
AAEL008394-RA			0.943909	3.42505e-05
AAEL008419-RA			0.907285	0.00625108
AAEL008449-RA			-3.42443	8.25897e-06
AAEL008452-RA		alpha-amylase	2.68066	6.66351e-108
AAEL008459-RA			-1.12316	8.33024e-05
AAEL008468-RA		cysteine synthase	1.10554	1.32114e-10
AAEL008469-RA			3.00667	1.17153e-08
AAEL008478-RA			-1.73618	1.4915e-57
AAEL008482-RA			1.26975	0.00369885
AAEL008488-RA		cysteine-rich secretory protein-2, putative	3.0352	0.000161058
AAEL008509-RA	Aats-ala-m	mitochondrial alanyl-tRNA synthetase	1.56458	0.000841698
AAEL008514-RA		ubiquitin conjugating enzyme E2, putative	-1.41693	2.11926e-07
AAEL008517-RA		elongation factor tu (ef-tu)	1.69059	5.00093e-24
AAEL008521-RA			-1.43014	1.10785e-35
AAEL008527-RA		Zinc metalloprotease	1.94645	9.72844e-11
AAEL008532-RA		Carboxylic ester hydrolase (Fragment)	-2.56191	5.53613e-06
AAEL008553-RA			1.21593	4.71736e-05
AAEL008556-RA		prp4	1.94938	0.0044457
AAEL008557-RA			1.20342	0.000113354
AAEL008559-RA		glutaminase	-2.47013	0.000108449
AAEL008564-RA		Protein cueball Precursor	1.31821	5.57865e-11
AAEL008574-RA		acyl-CoA oxidase	-1.16109	2.24196e-22
AAEL008575-RA		regulator of chromosome condensation	0.925056	0.00354228
AAEL008576-RA		tRNA-splicing endonuclease subunit Sen34	1.02884	0.00039987
AAEL008582-RA	RpS2	40S ribosomal protein S2	1.23374	2.48769e-06
AAEL008588-RA	inx7	Innexin	2.97832	1.40759e-06
AAEL008596-RA	SPZ3A	spaetzle-like cytokine	1.6028	0.00622934
AAEL008599-RA		zinc carboxypeptidase	4.97632	1.78971e-13
AAEL008600-RA		zinc carboxypeptidase	5.46944	3.72728e-17
AAEL008609-RA		zinc carboxypeptidase	3.24416	9.54614e-07
AAEL008622-RA		jnk	1.13562	1.28778e-06
AAEL008641-RA		GTP-binding protein (o) alpha subunit, gnao	-1.05878	0.00912523
AAEL008645-RA			-1.21941	1.59484e-42
AAEL008653-RA		engulfment and cell motility protein	-1.00615	3.62294e-08
AAEL008656-RA		UDP-galactose transporter	-0.938391	4.68693e-18
AAEL008672-RA		ABC transporter	-1.37224	1.2265e-54
AAEL008673-RA		ras-related protein Rab-9, putative	-1.24728	3.85955e-17
AAEL008680-RA		Ubiquitin-related modifier 1 homolog	1.1482	0.000141755
AAEL008687-RA	loqs	loquacious	1.06522	2.14007e-11
AAEL008692-RA		barrier-to-autointegration factor, putative	1.11203	2.66509e-08
AAEL008706-RA		smooth muscle caldesmon, putative	1.2939	0.000201397
AAEL008716-RA			2.37371	1.65486e-13
AAEL008719-RA		Sm protein G, putative	1.61916	1.17506e-10
AAEL008728-RA		DEAD box ATP-dependent RNA helicase	2.0584	1.50018e-08
AAEL008751-RA		glucosyl/glucuronosyl transferases	-0.897274	0.000128643
AAEL008753-RA			4.04462	6.59083e-78
AAEL008760-RA			1.43762	3.44944e-05
AAEL008784-RA		serine-type enodpeptidase,	6.22972	4.73442e-24
AAEL008789-RA		apolipophorin-III, putative	-1.03602	2.224e-05
AAEL008793-RA			-1.29719	1.13935e-25
AAEL008800-RA	mRpS26	mitochondrial ribosomal protein, S26, putative	1.2313	1.47645e-05
AAEL008837-RA		ubiquitin-conjugating enzyme E2r	-1.01763	1.85048e-09
AAEL008861-RA		deoxyribonuclease I, putative	2.52168	0.00281445
AAEL008865-RC		oligoribonuclease, mitochondrial	3.88991	1.621e-07
AAEL008876-RA		deoxyribonuclease I, putative	2.45021	0.00392055
AAEL008878-RA		diacylglycerol o-acyltransferase	1.52756	6.93272e-06
AAEL008889-RA	CYP6AL1	cytochrome P450	-2.40706	3.97112e-33
AAEL008893-RA		xaa-pro dipeptidase pepd/pepq(e.coli)	-0.964884	2.32955e-14
AAEL008899-RA			1.86413	0.000968159
AAEL008924-RA		cysteine-rich hydrophobic domain 2 (chic1)	-1.64674	1.9858e-55
AAEL008931-RA	Kir2B	inward-rectifying potassium channel	2.9275	0.000158607
AAEL008942-RA			2.99903	6.59231e-24
AAEL008956-RA			-1.88677	3.22589e-31
AAEL009023-RA			2.33412	1.53002e-06
AAEL009045-RA		amine oxidase	-1.82288	0.000179164
AAEL009067-RA		helicase	1.31347	2.80267e-08
AAEL009084-RA		slender lobes, putative	1.92997	3.12438e-13
AAEL009092-RA		longevity assurance factor 1 (lag1)	1.60265	1.68779e-19
AAEL009099-RA		uridine cytidine kinase i	-0.98926	1.06304e-08
AAEL009100-RA		mitochondrial oxodicarboxylate carrier	-0.80601	0.00285729
AAEL009112-RA			1.35107	2.60124e-06
AAEL009123-RA	CYP6Z6	cytochrome P450	0.817067	0.000667566
AAEL009128-RA	CYP6M6	cytochrome P450	-1.02942	2.73648e-07
AAEL009131-RA	CYP6Z8	cytochrome P450	-1.56742	0.000325936
AAEL009140-RA			1.28126	0.000909192
AAEL009142-RA		prolyl endopeptidase (prolyl oligopeptidase)	-0.800882	3.60325e-08
AAEL009153-RA		M-type 9 protein, putative	1.04799	5.75497e-05
AAEL009171-RA			-1.50118	6.64881e-34
AAEL009185-RA		arginine or creatine kinase	-0.865062	2.46392e-20
AAEL009202-RA		DNA-directed RNA polymerase III subunit	1.00841	9.68375e-05
AAEL009217-RA	mRpS35	mitochondrial ribosomal protein, S35, putative	1.34221	1.8127e-08
AAEL009244-RA		serine-type enodpeptidase,	3.15806	6.23919e-50
AAEL009249-RA		Coronin	-1.22425	4.46963e-16
AAEL009273-RA		inosine-5-monophosphate dehydrogenase	2.39735	5.01609e-28
AAEL009285-RA		DEAD box ATP-dependent RNA helicase	2.49366	8.70614e-25
AAEL009287-RA		ran	2.08907	9.03764e-77
AAEL009291-RA		retinoid-inducible serine carboxypeptidase (serine carboxypeptidase)	-2.07168	3.52856e-112
AAEL009308-RA		WD-repeat protein	1.60749	4.20984e-08
AAEL009309-RA		lipid depleted protein	2.61315	1.11465e-25
AAEL009320-RA		chaperonin	2.45354	8.59792e-91
AAEL009330-RA		carbonic anhydrase II, putative	6.47878	1.15693e-26
AAEL009345-RA		prohibitin	1.33889	1.33675e-31
AAEL009373-RA		n-acetyltransferase	1.81786	2.35086e-11
AAEL009382-RA		lysine-specific demethylase NO66	1.25082	0.00882952
AAEL009387-RA		hexokinase	-1.08087	7.88355e-14
AAEL009387-RB		hexokinase	-1.4879	9.89328e-08
AAEL009392-RA		chromosome region maintenance protein 5/exportin	0.918158	4.38154e-08
AAEL009407-RA			-1.4284	5.8397e-20
AAEL009413-RA			0.978635	1.66645e-05
AAEL009420-RA	SCRBQ1	Class B Scavenger Receptor (CD36 domain)	2.89219	0.000398562
AAEL009481-RA			2.43389	6.28907e-08
AAEL009483-RA			1.45136	5.48759e-16
AAEL009486-RA		ectonucleotide pyrophosphatase/phosphodiesterase	-1.10785	4.49841e-18
AAEL009487-RA			1.33598	6.89862e-46
AAEL009510-RA		glucosamine-fructose-6-phosphate aminotransferase	-0.961284	1.70674e-18
AAEL009526-RA			0.833236	0.00394913
AAEL009531-RA		niemann-pick C1	5.92154	4.52275e-21
AAEL009533-RA			-1.67807	4.90522e-10
AAEL009534-RA		dimethyladenosine transferase	1.2368	2.49718e-10
AAEL009574-RA		elongase, putative	-1.15341	3.77115e-06
AAEL009629-RA		endoU protein, putative	0.878237	1.03167e-09
AAEL009637-RA		cathepsin b	-1.29538	3.84601e-36
AAEL009639-RA		Ubiquitin-like protein	-1.43347	0.000709988
AAEL009642-RA		cathepsin b	-1.79353	1.33305e-109
AAEL009647-RA			0.935373	5.8146e-12
AAEL009667-RA			0.807074	3.97136e-07
AAEL009669-RA			1.22981	6.52141e-16
AAEL009754-RA		endophilin b	-1.12762	4.60883e-12
AAEL009759-RA			3.04049	7.56925e-06
AAEL009760-RA		Niemann-Pick Type C-2, putative	2.08196	3.06048e-16
AAEL009766-RA		lipoamide acyltransferase component of branched-chain alpha-keto acid dehydrogenase	1.09436	4.16893e-18
AAEL009833-RA	mRpL46	mitochondrial ribosomal protein, L46, putative	1.69473	7.6691e-05
AAEL009836-RA			2.1796	0.00278112
AAEL009839-RA	Cbp80	Nuclear cap-binding protein subunit 1	0.95131	8.77603e-05
AAEL009842-RA	GALE12	Galectin	1.27134	0.00460684
AAEL009843-RA		serine-type enodpeptidase,	3.03581	0.000159573
AAEL009844-RA			2.06698	0.000439756
AAEL009859-RA		nucleolar GTP-binding protein	1.02397	7.18002e-23
AAEL009862-RA			1.81048	0.00844663
AAEL009869-RA		low-density lipoprotein receptor (ldl)	-1.10278	2.06031e-09
AAEL009871-RA		80 kda MCM3-associated protein	0.888927	3.24336e-05
AAEL009883-RA		26S protease (S4) regulatory subunit, putative	1.07285	1.71619e-12
AAEL009908-RA		glutamyl-tRNA(Gln) amidotransferase, subunit-B, putative	0.979226	0.00165932
AAEL009911-RA		rotamase	1.38122	6.36693e-10
AAEL009912-RA			2.30438	1.03418e-27
AAEL009924-RA		type II keratin, putative	2.12525	0.00621705
AAEL009926-RA	Exo2	exocyst complex component 2	-0.822014	0.000432344
AAEL009932-RA		lethal giant larva homologue	1.1518	6.07998e-12
AAEL009944-RA			1.4121	0.00687842
AAEL010003-RB		splicesome protein	1.67519	0.000184742
AAEL010008-RA		crotonobetainyl-CoA-hydratase, putative	0.982246	6.09334e-12
AAEL010021-RA		serine/threonine-protein kinase 38 (ndr2 protein kinase)	-1.82094	2.99497e-10
AAEL010047-RA			-1.25378	2.77343e-30
AAEL010063-RA		chaperonin	1.63993	2.85299e-51
AAEL010071-RA		spermidine synthase	1.6093	2.57935e-11
AAEL010075-RA		oxidoreductase	2.27112	8.08684e-07
AAEL010077-RA		xpa-binding protein 1 (mbdin)	1.27115	4.24123e-08
AAEL010099-RA		4-nitrophenylphosphatase	2.24222	8.81375e-08
AAEL010118-RA		kelch repeat protein	2.23119	1.27439e-10
AAEL010141-RA			1.70529	0.000463761
AAEL010145-RC		sodium/potassium-dependent ATPase beta-2 subunit	1.02849	0.00010669
AAEL010148-RA		sodium/potassium-dependent ATPase beta-2 subunit	-1.39201	4.25493e-43
AAEL010159-RA		importin beta-3	1.64947	4.04101e-52
AAEL010164-RA			1.62779	0.000259347
AAEL010171-RA	PGRPLB	peptidoglycan recognition protein (Long)	2.56693	1.72059e-09
AAEL010181-RA	mRpL51	mitochondrial ribosomal protein, L51, putative	1.0978	0.000377547
AAEL010196-RA		trypsin	1.64103	0.000331515
AAEL010227-RA		dolichol-phosphate mannosyltransferase	-0.873516	7.95616e-10
AAEL010249-RA			3.57507	2.67435e-54
AAEL010269-RA		venom allergen	1.27343	0.00196667
AAEL010283-RA			-2.52969	1.94789e-08
AAEL010284-RA		aliphatic nitrilase, putative	-1.56019	8.26179e-30
AAEL010296-RA		carboxylase:pyruvate/acetyl-coa/propionyl-coa	1.19664	2.37277e-15
AAEL010314-RA		F-box/lrr protein fragment	-0.831977	5.21673e-05
AAEL010317-RA		DEAD box ATP-dependent RNA helicase	1.34365	5.46841e-06
AAEL010333-RA		Probable ribosome biogenesis protein	1.75132	8.34336e-06
AAEL010336-RA		Zinc phosphodiesterase	1.29343	5.41981e-05
AAEL010338-RA			-0.908658	7.4892e-06
AAEL010339-RA			1.03489	0.00233757
AAEL010344-RA		SEC14, putative	-1.50761	7.02938e-09
AAEL010349-RA		tRNA (guanine-N2-)-methyltransferase, putative	2.80155	1.09088e-14
AAEL010362-RA			1.83656	0.000738808
AAEL010364-RA			-0.963315	1.99562e-08
AAEL010366-RA		glucosyl/glucuronosyl transferases	1.35372	4.7805e-06
AAEL010384-RA		aldehyde oxidase	2.03586	7.66991e-06
AAEL010404-RA			-1.4172	5.69254e-31
AAEL010411-RA		dual specificity protein phosphatase	1.0407	1.21686e-21
AAEL010416-RA			3.0524	3.54762e-07
AAEL010434-RA		vitellogenin-A1 precursor	-2.80254	2.07345e-250
AAEL010437-RA		Heparan n-sulfatase	-2.09674	9.10017e-95
AAEL010450-RA	TIM10	mitochondrial import inner membrane translocase subunit TIM10	1.5776	4.87511e-13
AAEL010451-RA		rabaptin-5, putative	1.35036	0.00735397
AAEL010456-RA			0.966601	3.96165e-05
AAEL010465-RA		gpi-anchor transamidase	1.04751	0.000709442
AAEL010485-RA		sugar transporter	1.80068	4.69707e-12
AAEL010514-RA		aminoacyl-tRNA synthetase auxiliary protein, 43kD, putative	2.61279	2.75381e-56
AAEL010529-RA			-1.05121	9.58684e-32
AAEL010558-RA			1.17178	1.02466e-23
AAEL010571-RA			1.62621	0.0016319
AAEL010590-RA		aldose-1-epimerase	-1.02894	2.9699e-11
AAEL010593-RA			2.1107	0.00997259
AAEL010596-RA		n-acetylgalactosaminyltransferase	1.01189	1.90452e-06
AAEL010602-RA		starch branching enzyme ii	1.1966	4.6981e-13
AAEL010656-RA	LRIM12	leucine-rich immune protein (Short)	-1.1751	1.0616e-30
AAEL010665-RA		developmentally regulated RNA-binding protein	-1.24388	2.46229e-09
AAEL010679-RA		monocyte to macrophage differentiation protein	-1.4092	5.23374e-07
AAEL010742-RA		Elongation factor G, mitochondrial Precursor (EF-Gmt)(Elongation factor G 1, mitochondrial)	1.00956	1.90043e-18
AAEL010760-RA			1.71202	1.38944e-05
AAEL010764-RA		aldehyde dehydrogenase	7.06619	7.55953e-43
AAEL010770-RA			2.2505	0.00226275
AAEL010782-RA		carboxypeptidase	4.01388	4.49287e-93
AAEL010783-RA		sodium/potassium-dependent ATPase beta-2 subunit	-0.87022	5.9465e-05
AAEL010827-RA		programmed cell death protein 11 (pre-rRNA processing protein rrp5)	1.82924	2.70933e-12
AAEL010832-RA		Pop5 protein, putative	2.16688	0.00507465
AAEL010866-RA		serine protease	-1.33574	4.2297e-11
AAEL010879-RA			0.900149	4.56664e-16
AAEL010906-RA			1.71286	9.91282e-08
AAEL010909-RA			1.03022	0.00481689
AAEL010917-RA		organic anion transporter	-2.94021	0.000271869
AAEL010933-RA			-1.59623	1.78673e-21
AAEL010949-RA			2.30742	9.9949e-08
AAEL010954-RA			1.20116	7.8507e-08
AAEL010968-RA		Queuine tRNA-ribosyltransferase subunit QTRTD1 homolog	2.39713	6.2076e-05
AAEL010970-RA			2.98939	1.43013e-12
AAEL011007-RA		fibrinogen and fibronectin	1.67242	1.26417e-07
AAEL011055-RA		chaperone protein DNAj	1.0753	3.55061e-16
AAEL011057-RA		DNA-repair protein complementing XP-A cells homolog	1.90921	9.16312e-13
AAEL011070-RA	CTLGA3	C-Type Lectin (CTL) - galactose binding.	-0.807988	0.00467176
AAEL011074-RA		dedicator of cytokinesis protein 2	-1.37335	3.10915e-10
AAEL011082-RA			-0.948226	0.00954587
AAEL011087-RA		DNA-directed RNA polymerase II	1.6995	3.06986e-06
AAEL011090-RA		complement component	1.63668	3.40962e-08
AAEL011092-RA			-0.929183	2.52353e-12
AAEL011101-RA			1.55694	2.02953e-11
AAEL011114-RA		serine/threonine-protein kinase rio2 (rio kinase 2)	2.61068	2.66912e-17
AAEL011130-RA		alcohol dehydrogenase	-1.87429	4.69769e-25
AAEL011135-RA		GPN-loop GTPase 3	2.06724	4.11515e-06
AAEL011155-RA			1.31686	1.99252e-06
AAEL011180-RA			2.36731	7.45037e-38
AAEL011184-RA		mitochondrial phosphate carrier protein	-0.908203	1.16183e-18
AAEL011196-RA			-0.871747	1.33237e-07
AAEL011198-RA	mRpL38	mitochondrial ribosomal protein, L38, putative	1.0241	0.000355626
AAEL011199-RA			1.48686	1.69213e-07
AAEL011200-RA			0.841484	0.0031692
AAEL011204-RA		xenotropic and polytropic murine leukemia virus receptor xpr1	-0.995743	2.31355e-10
AAEL011239-RA		short-chain dehydrogenase	-0.898095	0.00166715
AAEL011242-RA		UDP-glucose 6-dehydrogenase	0.901481	0.000628419
AAEL011254-RA			1.19488	1.77518e-20
AAEL011255-RA		GTP-binding protein-invertebrate	1.16077	2.00286e-29
AAEL011263-RA		phosphatidylethanolamine-binding protein	-0.85549	9.18801e-06
AAEL011264-RA		phosphatidylethanolamine-binding protein	-0.839371	1.03522e-06
AAEL011281-RA		cytochrome B561	-1.05123	0.00149932
AAEL011282-RA		ribosomal RNA small subunit methyltransferase b (sun)	2.75958	2.10819e-33
AAEL011302-RD		Annexin	3.37789	1.41211e-05
AAEL011303-RA		cell division protein ftsj	1.61111	0.00571124
AAEL011307-RA		RAD51C protein, putative	0.994166	2.8935e-06
AAEL011309-RA		orotidine-5'-phosphate decarboxylase, putative	2.25709	6.03653e-93
AAEL011314-RA		Epoxide hydrolase	-1.5423	2.1766e-05
AAEL011317-RA		actin	1.37617	9.34617e-09
AAEL011347-RA			1.21532	2.1077e-05
AAEL011352-RA			0.80532	0.000560086
AAEL011382-RA		116 kda U5 small nuclear ribonucleoprotein component	0.966821	0.000112424
AAEL011394-RA			-1.02235	3.27656e-18
AAEL011412-RA			1.22425	0.00587597
AAEL011433-RA		small nuclear ribonucleoprotein sm d3	1.43952	2.60891e-06
AAEL011452-RA			1.3892	1.72281e-30
AAEL011476-RA			1.62085	5.52336e-11
AAEL011519-RA		sucrose transport protein	-1.56425	8.99376e-25
AAEL011541-RA		Ubiquitin protein ligase	-0.997311	1.21484e-05
AAEL011551-RA			4.00862	4.33253e-49
AAEL011575-RA			-1.05891	2.97941e-22
AAEL011584-RA		chaperonin-60kD, ch60	3.22295	8.00969e-128
AAEL011588-RA			3.10035	1.26091e-05
AAEL011602-RA			1.89015	1.75629e-05
AAEL011624-RA		granzyme A precursor, putative	2.37516	0.000638392
AAEL011632-RA		fk506 binding protein	1.37944	2.93412e-07
AAEL011635-RA			-0.842389	0.0056515
AAEL011639-RA		WAP four-disulfide core domain protein 2 precursor, putative	-1.35763	1.21987e-16
AAEL011641-RA		transferrin	2.99198	1.43082e-30
AAEL011649-RA		DNA polymerase theta	1.67942	0.00474122
AAEL011651-RA		L-caldesmon, putative	1.11407	8.3044e-05
AAEL011666-RA	mRpL41	mitochondrial ribosomal protein, L41, putative	1.36177	0.000220818
AAEL011677-RA		AMP dependent coa ligase	2.19567	0.00017661
AAEL011693-RA		mitotic control protein dis3	1.1937	3.87432e-05
AAEL011696-RA			3.17505	3.33127e-14
AAEL011701-RA			1.20948	1.676e-07
AAEL011708-RA		heat shock protein	2.7614	2.39324e-75
AAEL011711-RA		nascent polypeptide associated complex alpha subunit (nac alpha)	2.10369	2.27601e-79
AAEL011718-RA			1.23534	6.35058e-06
AAEL011719-RA			1.81213	0.000210992
AAEL011738-RA			1.75119	1.35988e-06
AAEL011740-RA			-0.909887	8.06724e-07
AAEL011753-RA			0.803479	0.00409536
AAEL011756-RA		aldehyde dehydrogenase	-1.06493	5.61064e-25
AAEL011758-RA		peptidyl-prolyl cis-trans isomerase f, ppif	1.62707	6.66932e-50
AAEL011772-RA		DNA repair protein rad50	2.48074	0.00023411
AAEL011799-RA			2.48765	0.00011501
AAEL011811-RA		DNA replication licensing factor MCM3	1.24075	0.00449231
AAEL011814-RA	mRpS30	mitochondrial ribosomal protein, S30, putative	1.66578	6.30925e-12
AAEL011827-RA		Nucleolar complex protein 3 homolog	1.76858	4.28081e-10
AAEL011857-RA		serine/threonine-protein kinase rio1 (rio kinase 1)	2.47744	3.35658e-20
AAEL011866-RA		DNA-directed RNA polymerase III 25 kDa polypeptide	1.34323	0.000794218
AAEL011877-RA		Protein arginine N-methyltransferase 7	1.15633	0.00421701
AAEL011906-RA		histone H1, putative	-1.12239	9.05051e-05
AAEL011912-RA		mannose-1-phosphate guanyltransferase	-1.06134	1.94189e-19
AAEL011925-RA	mRpS31	mitochondrial ribosomal protein, S31, putative	0.984858	0.00160907
AAEL011929-RA		serine-type enodpeptidase,	2.55329	0.00243507
AAEL011934-RA	GSTZ1	glutathione transferase	-0.848758	2.04119e-06
AAEL011950-RA			-1.16055	0.00658807
AAEL011960-RA			1.22333	1.44069e-12
AAEL011966-RA			-1.99843	1.09649e-35
AAEL011968-RA			1.04275	0.000162346
AAEL011969-RA		protein-s isoprenylcysteine o-methyltransferase	-0.857847	0.0101082
AAEL011974-RA			1.08769	7.68004e-05
AAEL011985-RA			1.04783	2.40715e-24
AAEL011991-RA	CLIPC1	Clip-Domain Serine Protease family C.	1.35227	5.41281e-09
AAEL011993-RC			1.14968	0.0010343
AAEL012000-RA			2.61073	4.91369e-06
AAEL012064-RA		Niemann-Pick Type C-2, putative	-0.947672	0.000116012
AAEL012093-RA		leucine-rich transmembrane protein	3.40649	4.08452e-08
AAEL012100-RA			2.51238	2.23217e-16
AAEL012119-RA			3.02449	2.20437e-26
AAEL012126-RA		F-box/lrr protein, drome	1.66693	2.11663e-14
AAEL012131-RA		cationic amino acid transporter	1.42437	1.06898e-05
AAEL012134-RA		pur-alpha	-1.65146	9.96915e-10
AAEL012135-RB	GALE2	Galectin	3.13856	8.3782e-08
AAEL012144-RA	CYP303A1	cytochrome P450	-3.09578	3.84003e-06
AAEL012152-RA		activin receptor type I, putative	-0.854322	8.34497e-06
AAEL012154-RB		2,3-cyclic-nucleotide 2-phosphodiesterase	3.37292	2.05564e-13
AAEL012185-RA		ribosome biogenesis regulatory protein	2.84436	2.07985e-16
AAEL012208-RA			1.22198	4.41049e-06
AAEL012217-RA		protease m1 zinc metalloprotease	-0.875116	1.33247e-06
AAEL012218-RA		mitochondria associated granulocyte macrophage csf signaling molecule	1.58428	2.70024e-06
AAEL012227-RA			1.66988	3.19042e-38
AAEL012235-RA		Ribosome biogenesis protein NOP53	1.69579	1.81727e-43
AAEL012255-RA	LRIM13	leucine-rich immune protein (Short)	0.930344	0.00177098
AAEL012260-RA		WD-repeat protein	1.62279	5.38142e-11
AAEL012264-RA	mRpL24	mitochondrial ribosomal protein L24	0.992618	0.000278791
AAEL012265-RA		transcription initiation factor RRN3	2.26645	5.13956e-19
AAEL012297-RA		sterol desaturase	-0.846126	4.27872e-07
AAEL012324-RA		protease m50 membrane-bound transcription factor site 2 protease	2.00654	0.00635599
AAEL012327-RA		PET191 polypeptide, putative	1.0342	0.0046316
AAEL012340-RA		lipase 1 precursor	2.38249	0.00535022
AAEL012341-RA		lysosomal acid lipase, putative	1.28352	1.34407e-34
AAEL012359-RA		nucleoside-diphosphate kinase NBR-A, putative	2.0463	2.53993e-57
AAEL012360-RA			0.934324	3.82563e-06
AAEL012369-RA			-1.38498	2.81463e-07
AAEL012370-RA		Brain chitinase and chia	-1.47709	0.00290443
AAEL012380-RA	PGRPLA	Peptidoglycan Recognition Protein (Long)	1.56562	2.5855e-15
AAEL012388-RA			-0.836772	0.00214336
AAEL012395-RA		ATP-binding cassette transporter	-1.55531	4.20361e-27
AAEL012417-RA			-1.22184	1.2291e-29
AAEL012426-RA		cytochrome c oxidase assembly protein cox15	1.02911	0.00560723
AAEL012455-RB		Alcohol dehydrogenase	-0.838056	0.00155549
AAEL012500-RA		Ubiquitin-protein ligase	-1.98254	3.75917e-62
AAEL012508-RB			2.20073	0.00196713
AAEL012545-RA		Proliferating cell nuclear antigen	1.57266	2.89169e-05
AAEL012547-RA		lkb1 interacting protein	-1.7436	2.04317e-24
AAEL012548-RA		glycosylphosphatidylinositol-specific phospholipase C, putative	-1.4574	1.5031e-05
AAEL012577-RA			1.11868	0.000278791
AAEL012588-RA		Hsp70-interacting protein, putative	-1.0121	4.67197e-13
AAEL012616-RA		NADP transhydrogenase	-1.5738	1.03638e-56
AAEL012624-RA			1.13594	0.00247736
AAEL012639-RA			-3.0024	3.63574e-05
AAEL012650-RA			-3.46404	1.54672e-07
AAEL012681-RA	RpL24	60S ribosomal protein L24	1.08153	1.41011e-14
AAEL012702-RA		ATP-binding cassette sub-family A member 3, putative	2.7263	3.69974e-54
AAEL012726-RA			2.49611	1.01229e-22
AAEL012731-RA	Adk2	Adenylate kinase 2, mitochondrial (AK 2)(ATP-AMP transphosphorylase 2)	1.47331	4.93409e-37
AAEL012746-RA		chaperonin	2.39944	1.88152e-104
AAEL012764-RA			-2.61813	2.24793e-125
AAEL012777-RA		serine protease snake, putative	-1.43387	9.76153e-05
AAEL012782-RA			-1.27299	0.00122834
AAEL012783-RA		protease m1 zinc metalloprotease	5.13309	4.8665e-124
AAEL012816-RA			1.27076	0.000154242
AAEL012820-RA			0.934121	4.34835e-06
AAEL012823-RA		n-acetylgalactosaminyltransferase	-1.7089	1.12364e-08
AAEL012845-RA		Mitochondrial import inner membrane translocase subunit TIM44	1.79851	4.93531e-31
AAEL012851-RA		WD-repeat protein	3.06131	4.12868e-26
AAEL012853-RA			1.78565	8.23806e-24
AAEL012855-RA			-0.801166	1.07169e-17
AAEL012863-RA		Predicted acetyltransferase	-0.823348	0.00351816
AAEL012864-RA			1.34423	1.93763e-05
AAEL012865-RA			0.881646	1.5031e-05
AAEL012866-RA			2.22666	0.00384844
AAEL012874-RA		rrp4	1.36308	0.00243507
AAEL012884-RA			-2.43361	3.02973e-27
AAEL012886-RA		Carboxylic ester hydrolase (Fragment)	-2.15573	2.20933e-29
AAEL012929-RA		Protein real-time	-1.16406	2.30581e-08
AAEL012955-RA		phosphatidylethanolamine-binding protein	-0.811903	2.69798e-12
AAEL012962-RA		DEAD box ATP-dependent RNA helicase	2.48964	4.37622e-09
AAEL012973-RA		uracil phosphoribosyltransferase	1.61478	5.80766e-06
AAEL012980-RA		Pescadillo homolog	0.917843	5.94372e-13
AAEL012990-RA		mrg-binding protein	1.3785	0.00624473
AAEL013027-RA	15a-1	Vitelline membrane protein 15a-1	-1.62537	9.32458e-08
AAEL013046-RA		glucose-methanol-choline (gmc) oxidoreductase	-1.02637	0.0101545
AAEL013049-RA		nitrilase, putative	-0.867201	1.15446e-06
AAEL013061-RA		SM protein G, putative	1.49717	0.00011978
AAEL013065-RA		thiamin pyrophosphokinase	-1.55008	2.78201e-30
AAEL013083-RA			2.28321	0.00415505
AAEL013088-RA			1.43463	4.63475e-13
AAEL013103-RA			2.20519	0.000140466
AAEL013116-RA	mRpL3	mitochondrial 39S ribosomal protein L3	1.34458	1.51493e-10
AAEL013143-RA			-0.890953	1.11679e-06
AAEL013144-RA		Eukaryotic translation initiation factor 3 subunit I (eIF3i)	0.938263	9.76069e-21
AAEL013150-RA		Methionine aminopeptidase	1.48196	0.00116055
AAEL013151-RA		orf protein	1.39986	0.00231851
AAEL013170-RA		phosphatidylcholine-sterol acyltransferase (lecithin-cholesterol acyltransferase)	-1.04717	2.83334e-24
AAEL013177-RA		nucleotide-binding protein, putative	0.828784	0.00429051
AAEL013182-RA		ATP-dependent RNA helicase	-0.903134	1.94789e-08
AAEL013188-RA		cle7	1.06705	0.00094822
AAEL013207-RA			0.968903	0.00402003
AAEL013218-RA		thiamine transporter	1.59981	0.00932777
AAEL013232-RA			1.1347	0.00815796
AAEL013237-RA		pom1	1.70974	0.000337005
AAEL013256-RA			0.840147	0.000887074
AAEL013258-RA			-0.894164	1.07446e-05
AAEL013263-RA		high affinity copper transporter, putative	2.58939	0.00204147
AAEL013265-RA			1.11369	0.000437557
AAEL013267-RA			2.00221	0.000182878
AAEL013284-RA	LT1	late trypsin 1, serine-type enodpeptidase	1.04154	0.000136972
AAEL013291-RA			-0.852902	1.99715e-06
AAEL013304-RA			-2.18034	4.15017e-15
AAEL013305-RA		bifunctional dihydrofolate reductase-thymidylate synthase	1.51212	1.45336e-07
AAEL013310-RA			1.40657	1.44836e-05
AAEL013314-RA		calicylin binding protein	1.47235	4.80748e-08
AAEL013347-RA		lethal(2)essential for life protein, l2efl	1.14427	0.00264262
AAEL013374-RA		disconnected protein	-1.31235	3.66277e-13
AAEL013389-RA		coproporphyrinogen iii oxidase	1.00455	3.24525e-06
AAEL013400-RA		DEAD box ATP-dependent RNA helicase	1.37048	1.48122e-05
AAEL013407-RA	Cat	Catalase	-1.21107	8.19752e-25
AAEL013417-RA		fibrinogen and fibronectin	-1.59017	4.53766e-24
AAEL013431-RA		proline oxidase	-1.08045	1.7031e-17
AAEL013463-RA		nucleolar protein 10	1.75519	0.000379667
AAEL013484-RA			2.03751	1.75471e-61
AAEL013496-RA	PPO8	prophenoloxidase	1.78448	0.00207806
AAEL013517-RA		pupal cuticle protein 78E, putative	-1.26274	0.0065715
AAEL013521-RA		tryptophanyl-tRNA synthetase	-0.989943	1.78369e-11
AAEL013525-RA		Timp-3, putative	-2.17976	3.67185e-109
AAEL013530-RA		cullin	-1.02282	3.05625e-18
AAEL013531-RA		cyclin k	1.05875	0.00274151
AAEL013533-RA			0.949686	3.34808e-15
AAEL013558-RA			-1.26407	0.0029315
AAEL013623-RA		trypsin	4.95303	5.9336e-17
AAEL013627-RA			1.32717	1.08774e-07
AAEL013633-RA		ubiquitin-conjugating enzyme h	-1.4192	4.78113e-07
AAEL013679-RA		coilin-interacting nulcear ATPase protein, putative	2.06332	4.97528e-08
AAEL013689-RA		neuronal calcium sensor, putative	2.07588	3.56848e-05
AAEL013700-RA		DNA-directed RNA polymerase II 13.3 kDa polypeptide	1.18231	0.000311298
AAEL013703-RA		trypsin	6.73844	3.60035e-70
AAEL013715-RA		trypsin	5.74379	1.83647e-19
AAEL013725-RA			2.06323	1.14423e-05
AAEL013752-RA		Rfx5	-0.838212	0.00343823
AAEL013757-RA		hexamerin 2 beta	-3.30951	7.40282e-24
AAEL013774-RA			4.88851	3.46341e-100
AAEL013775-RA			5.34493	3.1096e-199
AAEL013790-RA	mRpL50	mitochondrial ribosomal protein, L50	1.04106	0.000465087
AAEL013795-RA		spliceosome associated protein	1.22733	0.000112015
AAEL013812-RA			-1.74256	0.0039165
AAEL013828-RA		translation initiation factor eif-2b	1.19344	4.96072e-05
AAEL013851-RA			-2.2656	1.55229e-14
AAEL013875-RA		tetraspanin, putative	1.67773	2.2819e-05
AAEL013885-RA			4.01612	2.52047e-74
AAEL013936-RD	SRPN4	Serine Protease Inhibitor (serpin) likely cleavage at I/S. Transcript A.	0.860752	1.32722e-10
AAEL013940-RA		chromatin assembly factor i P60 subunit	1.40214	0.00864916
AAEL013950-RA		DEAD box ATP-dependent RNA helicase	1.64777	8.00585e-08
AAEL013964-RA	RpL20	60S ribosomal protein L20, putative	1.26411	0.000187335
AAEL013967-RA		Methylmalonyl-CoA carboxyltransferase 12S subunit, putative	1.1956	6.03232e-23
AAEL013968-RA			2.3048	1.16286e-31
AAEL013974-RA			2.1364	0.00484411
AAEL013982-RA		RNA binding motif protein 4,lark	1.04527	8.94903e-11
AAEL013998-RA		General transcription factor IIF subunit 2	1.13712	0.00115046
AAEL014019-RA	CYP4J16	cytochrome P450	-1.63726	1.22208e-06
AAEL014037-RA		PAF acetylhydrolase 45 kDa subunit, putative	1.08639	0.000182362
AAEL014051-RA		nop14	2.42679	5.32863e-15
AAEL014137-RA	CLIPB25	Clip-Domain Serine Protease family B.	-1.63967	7.1745e-10
AAEL014138-RA	SRPN16	Serine Protease Inhibitor (serpin) likely cleavage at S/L.	-1.23921	4.22871e-06
AAEL014171-RA			-4.5435	3.85689e-12
AAEL014187-RA		Chilling-inducible protein, putative	0.916208	0.00462858
AAEL014250-RA		insect replication protein a	1.57263	0.000288559
AAEL014256-RA		ATP-dependent RNA helicase	1.77074	2.27579e-10
AAEL014267-RA			1.34045	0.00148902
AAEL014286-RB			1.76677	0.000132824
AAEL014287-RA			2.60345	0.00063176
AAEL014296-RA		major sperm protein	-0.958075	1.23907e-12
AAEL014314-RA		DNA primase	2.25257	0.00144755
AAEL014318-RA			-2.13535	1.68767e-82
AAEL014344-RA		adam (a disintegrin and metalloprotease)	2.7569	7.86674e-39
AAEL014347-RA			-1.6094	2.70961e-07
AAEL014363-RA			2.25334	0.00719099
AAEL014369-RA			2.2153	0.00379637
AAEL014377-RA		Nibrin	1.10879	0.00536529
AAEL014378-RA			-0.974233	3.94466e-07
AAEL014412-RA	CYP304B2	cytochrome P450	-3.35066	1.51129e-05
AAEL014413-RA	CYP304C1	cytochrome P450	1.0814	0.00103579
AAEL014426-RA		glycine dehydrogenase	-1.17527	1.82188e-43
AAEL014516-RA		metalloproteinase, putative	8.13461	3.97014e-49
AAEL014531-RA		arsenite inducuble RNA associated protein aip-1	2.33411	0.00481263
AAEL014534-RA			-1.07589	4.49839e-06
AAEL014541-RA		maltose phosphorylase	-1.46506	3.19585e-06
AAEL014555-RA		Ump1p protein, putative	0.930079	5.46366e-06
AAEL014561-RA		Vitelline membrane protein 15a-3	-2.47638	1.22742e-20
AAEL014576-RA			1.70462	4.24348e-09
AAEL014609-RA	CYP9J26	cytochrome P450	-2.6741	2.10406e-07
AAEL014614-RA		cytochrome P450	-0.863501	0.00306615
AAEL014625-RA			0.943083	0.00587813
AAEL014630-RA		cytochrome C1 heme lyase	0.953526	2.26379e-08
AAEL014636-RA		rhoGTPase	-1.56992	4.93725e-08
AAEL014644-RA		UDP-sugar transporter UST74c (fringe connection protein), putative	-0.807938	0.000366057
AAEL014699-RA		ABC transporter	-1.354	9.62142e-22
AAEL014704-RA		U3 small nucleolar RNA (U3 snoRNA) associated protein	1.40975	1.97941e-14
AAEL014709-RA		methionine-tRNA synthetase	1.66474	6.34487e-21
AAEL014719-RA		inosine-uridine preferring nucleoside hydrolase	0.834091	0.00628807
AAEL014735-RA			1.01668	0.00366477
AAEL014754-RA			-1.34379	5.58223e-10
AAEL014797-RA		acyl-coa dehydrogenase	-0.872719	1.29737e-12
AAEL014830-RA		cytochrome P450	2.30545	0.00220692
AAEL014831-RA		RNA polymerase II subunit Rpb10, putative	2.84763	1.25254e-06
AAEL014846-RA	inx1	Innexin	-0.99133	6.86944e-10
AAEL014852-RA			-1.42722	7.17714e-11
AAEL014893-RA	CYP6BB2	cytochrome P450	-1.31333	5.02928e-11
AAEL014904-RA		DEAD box ATP-dependent RNA helicase	2.32022	1.92226e-26
AAEL014909-RA			2.11934	3.88554e-25
AAEL014936-RA		sarcosine dehydrogenase	-2.59526	2.86259e-94
AAEL014943-RA			1.01704	1.25744e-15
AAEL015051-RA		glycoside hydrolases	-1.4063	3.16123e-11
AAEL015077-RA		WD and tetratricopeptide repeat protein	1.16256	0.00350958
AAEL015136-RA		Niemann-Pick Type C-2, putative	5.9328	4.97151e-27
AAEL015238-RA		UPF0729 protein	1.00338	6.00116e-05
AAEL015275-RA			2.64455	8.8372e-05
AAEL015335-RA			-1.59107	6.57421e-11
AAEL015338-RA			0.900028	4.77823e-09
AAEL015356-RA			1.34419	0.0081491
AAEL015404-RA	LYSC7B	C-Type Lysozyme (Lys-B)	-1.19588	1.70892e-12
AAEL015451-RA			-5.04333	3.66293e-16
AAEL015458-RA	Tf1	transferrin	-0.987162	8.7063e-15
AAEL015493-RA			1.3304	3.78818e-08
AAEL015571-RA			1.76399	0.00801204
AAEL015606-RA			-3.68706	1.06868e-126
AAEL015631-RA		asparagine synthetase	-1.45103	2.35171e-65
AAEL017010-RA		DNA-directed RNA polymerase subunit beta	2.63554	6.44881e-20
AAEL017012-RC			0.987023	2.21933e-24
AAEL017022-RA			6.72225	4.35236e-161
AAEL017061-RA			1.73233	1.51493e-10
AAEL017075-RA			2.60699	2.83062e-29
AAEL017075-RC			1.96064	3.12217e-81
AAEL017113-RA		H/ACA ribonucleoprotein complex subunit	3.60383	4.48055e-28
AAEL017132-RA	LYSC4	C-Type Lysozyme (Lys-C).	-1.00984	3.34587e-12
AAEL017139-RA			1.84421	6.83045e-05
AAEL017144-RA			0.89952	1.62339e-10
AAEL017186-RA		ATP-dependent DNA helicase PIF1	2.0386	0.00131075
AAEL017212-RA			0.912472	1.99168e-14
AAEL017226-RA			3.78883	1.0037e-18
AAEL017251-RA	AGO2		-1.1543	7.71934e-40
AAEL017290-RA		Coiled-coil domain-containing protein 72 homolog	1.76698	6.9147e-18
AAEL017293-RA			2.8938	4.66781e-13
AAEL017334-RA			-5.89417	6.51932e-72
AAEL017338-RA			-0.85622	0.00012124
AAEL017381-RA			-1.92738	0.000708438
AAEL017385-RA			1.66357	6.27961e-14
AAEL017403-RA	TMOF	Trypsin Modulating Oostatic Factor	-2.97106	5.41702e-22
AAEL017419-RA			2.49939	1.24959e-128
AAEL017421-RA			3.13982	6.71419e-97
AAEL017451-RA		Angiotensin-converting enzyme	-2.45804	6.79388e-200
AAEL017460-RA		Angiotensin-converting enzyme	-2.48731	1.52025e-05
AAEL017481-RA			1.79349	5.46713e-63
AAEL017499-RA			-0.81992	4.58973e-12
AAEL017513-RA			-1.61182	8.00996e-33
AAEL017538-RA			-1.89266	5.83718e-08
AAEL017572-RA			-1.2122	0.000571934
AAEL018055-RA			-0.820856	6.92367e-06
AAEL018103-RA			-1.72671	2.04069e-13
AAEL018136-RA			0.90236	0.00647941
AAEL018144-RA			0.882913	4.3269e-08
AAEL018248-RA			-1.01456	7.72014e-05
AAEL018319-RA			0.9006	0.000577528
AAEL018320-RA			-1.0668	3.84182e-12
AAEL018326-RA		Sodium/nucleoside cotransporter	1.54903	0.000674956
